# Supplementary material for: 2-(4-Methyl­phen­yl)acetohydrazide
Source: Acta Crystallogr Sect E Struct Rep Online. 2012 Nov 28;68(Pt 12):o3467. doi: 10.1107/S160053681204799X (PMC3589041; doi:10.1107/S160053681204799X)
Supplement: Supplementary file 1 [file e-68-o3467-sup1.cif]

##############################################################################
#                                                                            #
# This CIF contains the data in a paper accepted for publication in          #
# Acta Crystallographica Section E. It conforms to the requirements of       #
# Notes for Authors for Acta Crystallographica Section E, and has been       #
# peer reviewed under the auspices of the IUCr Commission on Journals.       #
#                                                                            #
# Full details of the Crystallographic Information File format               #
# are given in the paper "The Crystallographic Information File (CIF):       #
# a New Standard Archive File for Crystallography" by S. R. Hall, F. H.      #
# Allen and I. D. Brown [Acta Cryst. (1991), A47, 655-685].                  #
#                                                                            #
# The current version of the core CIF dictionary is obtainable from          #
# ftp://ftp.iucr.org/pub/cif_core.dic.                                       #
#                                                                            #
# Software is freely available for graphical display of the structure(s)     #
# in this CIF. For information consult the CIF software page                 #
# http://www.iucr.org/resources/cif/software.                                #
#                                                                            #
# This file may be used for bona fide research purposes within the           #
# scientific community so long as proper attribution is given to the journal # 
# article from which it was obtained.                                        #
#                                                                            #
##############################################################################
data_global
_audit_creation_method     SHELXL-97
_journal_date_recd_electronic     2012-11-16
_journal_date_accepted     2012-11-21
_journal_name_full     'Acta Crystallographica, Section E'
_journal_year     2012
_journal_volume     68
_journal_issue     12
_journal_page_first     o3467
_journal_page_last     o3467
_journal_paper_category     QO
_journal_paper_doi     10.1107/S160053681204799X
_journal_coeditor_code     NG5307
_publ_contact_author_name     'Jasinski, Jerry P.'
_publ_contact_author_address
;
Department of Chemistry
Keene State College
229 Main Street
Keene, New Hampshire 03435, USA
;
_publ_contact_author_email     jjasinski@keene.edu
_publ_contact_author_fax     ?
_publ_contact_author_phone     '603 358-2563'
_publ_section_title
;
2-(4-Methylphenyl)acetohydrazide
;
loop_
    _publ_author_name
    _publ_author_address
    'Praveen, A.S.'
;
Department of Studies in Chemistry
University of Mysore
Manasagangotri, Mysore 570 006, India
;
    'Jasinski, Jerry P.'
;
Department of Chemistry
Keene State College
229 Main Street
Keene, NH 03435-2001, USA
;
    'Krauss, Shannon T.'
;
Department of Chemistry
Keene State College
229 Main Street
Keene, NH 03435-2001, USA
;
    'Yathirajan, H. S.'
;
Department of Studies in Chemistry
University of Mysore
Manasagangotri, Mysore 570 006, India
;
    'Narayana, B.'
;
Department of Studies in Chemistry
Mangalore University
Mangalagangotri 574 199, India
;
data_I
_chemical_name_systematic
;
2-(4-Methylphenyl)acetohydrazide
;
_chemical_name_common     ?
_chemical_formula_moiety     'C9 H12 N2 O'
_chemical_formula_sum     'C9 H12 N2 O'
_chemical_formula_iupac     'C9 H12 N2 O'
_chemical_formula_weight     164.21
_chemical_melting_point     ?
_symmetry_cell_setting     monoclinic
_symmetry_space_group_name_H-M     'P 21/c'
_symmetry_space_group_name_Hall     '-P 2ybc'
loop_
    _symmetry_equiv_pos_as_xyz
    'x, y, z'
    '-x, y+1/2, -z+1/2'
    '-x, -y, -z'
    'x, -y-1/2, z-1/2'
_cell_length_a     15.4261(16)
_cell_length_b     6.2618(7)
_cell_length_c     9.2073(10)
_cell_angle_alpha     90.00
_cell_angle_beta     106.651(12)
_cell_angle_gamma     90.00
_cell_volume     852.09(16)
_cell_formula_units_Z     4
_cell_measurement_reflns_used     1566
_cell_measurement_theta_min     2.9876
_cell_measurement_theta_max     72.3169
_cell_measurement_temperature     173(2)
_exptl_crystal_description     chunk
_exptl_crystal_colour     colorless
_exptl_crystal_size_max     0.32
_exptl_crystal_size_mid     0.22
_exptl_crystal_size_min     0.08
_exptl_crystal_density_diffrn     1.280
_exptl_crystal_density_meas     ?
_exptl_crystal_density_method     'not measured'
_exptl_crystal_F_000     352
_exptl_absorpt_coefficient_mu     0.689
_exptl_absorpt_correction_type     multi-scan
_exptl_absorpt_process_details
;
(CrysAlis RED; Agilent, 2012)
;
_exptl_absorpt_correction_T_min     0.74619
_exptl_absorpt_correction_T_max     1.00000
_exptl_special_details
;
;
_diffrn_ambient_temperature     173(2)
_diffrn_radiation_type     CuK\a
_diffrn_radiation_wavelength     1.54184
_diffrn_radiation_source     'Enhance (Cu) X-ray Source'
_diffrn_radiation_monochromator     graphite
_diffrn_measurement_device_type     'Agilent Xcalibur (Eos, Gemini)'
_diffrn_measurement_method     '\w scans'
_diffrn_detector_area_resol_mean     16.0416
_diffrn_reflns_number     4845
_diffrn_reflns_av_R_equivalents     0.0278
_diffrn_reflns_av_sigmaI/netI     0.0298
_diffrn_reflns_theta_min     2.99
_diffrn_reflns_theta_max     72.47
_diffrn_reflns_theta_full     72.47
_diffrn_measured_fraction_theta_max     0.992
_diffrn_measured_fraction_theta_full     0.992
_diffrn_reflns_limit_h_min     -18
_diffrn_reflns_limit_h_max     19
_diffrn_reflns_limit_k_min     -7
_diffrn_reflns_limit_k_max     4
_diffrn_reflns_limit_l_min     -10
_diffrn_reflns_limit_l_max     11
_refine_special_details
;
Refinement of <i>F</i>^2^ against ALL reflections. The weighted <i>R</i>-factor
<i>wR</i> and goodness of fit <i>S</i> are based on <i>F</i>^2^, conventional
<i>R</i>-factors <i>R</i> are based on <i>F</i>, with <i>F</i> set to zero for
negative <i>F</i>^2^. The threshold expression of <i>F</i>^2^ >
\s(<i>F</i>^2^) is used only for calculating <i>R</i>-factors(gt) <i>etc</i>.
and is not relevant to the choice of reflections for refinement.
<i>R</i>-factors based on <i>F</i>^2^ are statistically about twice as large
as those based on <i>F</i>, and <i>R</i>- factors based on ALL data will be
even larger.
;
_reflns_number_total     1675
_reflns_number_gt     1359
_reflns_threshold_expression     I>2sigma(I)
_refine_ls_structure_factor_coef     Fsqd
_refine_ls_matrix_type     full
_refine_ls_R_factor_all     0.0601
_refine_ls_R_factor_gt     0.0497
_refine_ls_wR_factor_gt     0.1414
_refine_ls_wR_factor_ref     0.1513
_refine_ls_goodness_of_fit_ref     1.068
_refine_ls_restrained_S_all     1.069
_refine_ls_number_reflns     1675
_refine_ls_number_parameters     119
_refine_ls_number_restraints     3
_refine_ls_hydrogen_treatment     mixed
_refine_ls_weighting_scheme     calc
_refine_ls_weighting_details
         'calc w=1/[\s^2^(Fo^2^)+(0.0882P)^2^+0.1271P] where P=(Fo^2^+2Fc^2^)/3'
_atom_sites_solution_hydrogens     geom
_atom_sites_solution_primary     direct
_atom_sites_solution_secondary     difmap
_refine_ls_shift/su_max     0.000
_refine_ls_shift/su_mean     0.000
_refine_diff_density_max     0.258
_refine_diff_density_min     -0.212
_refine_ls_extinction_method     none
_refine_ls_extinction_coef     ?
loop_
    _atom_type_symbol
    _atom_type_description
    _atom_type_scat_dispersion_real
    _atom_type_scat_dispersion_imag
    _atom_type_scat_source
    'C' 'C' 0.0181 0.0091
                         'International Tables Vol C Tables 4.2.6.8 and 6.1.1.4'
    'H' 'H' 0.0000 0.0000
                         'International Tables Vol C Tables 4.2.6.8 and 6.1.1.4'
    'N' 'N' 0.0311 0.0180
                         'International Tables Vol C Tables 4.2.6.8 and 6.1.1.4'
    'O' 'O' 0.0492 0.0322
                         'International Tables Vol C Tables 4.2.6.8 and 6.1.1.4'
_computing_data_collection     '<i>CrysAlis PRO</i> (Agilent, 2012)'
_computing_cell_refinement     '<i>CrysAlis PRO</i> (Agilent, 2012)'
_computing_data_reduction     '<i>CrysAlis RED</i> (Agilent, 2012)'
_computing_structure_solution     '<i>SHELXS97</i> (Sheldrick, 2008)'
_computing_structure_refinement     '<i>SHELXL97</i> (Sheldrick, 2008)'
_computing_molecular_graphics     '<i>SHELXTL</i> (Sheldrick, 2008)'
_computing_publication_material     '<i>SHELXTL</i> (Sheldrick, 2008)'
loop_
    _atom_site_type_symbol
    _atom_site_label
    _atom_site_fract_x
    _atom_site_fract_y
    _atom_site_fract_z
    _atom_site_U_iso_or_equiv
    _atom_site_adp_type
    _atom_site_calc_flag
    _atom_site_refinement_flags
    _atom_site_occupancy
    _atom_site_symmetry_multiplicity
    _atom_site_disorder_assembly
    _atom_site_disorder_group
    O O1 0.08543(9) 0.1283(2) 0.28834(14) 0.0417(4) Uani d . 1 1 . .
    N N1 -0.06203(11) 0.2284(3) 0.0460(2) 0.0396(4) Uani d D 1 1 . .
    H H1A -0.0731(15) 0.323(3) 0.110(2) 0.048 Uiso d D 1 1 . .
    H H1B -0.0656(15) 0.105(3) 0.093(2) 0.048 Uiso d D 1 1 . .
    N N2 0.03002(10) 0.2537(2) 0.05112(18) 0.0336(4) Uani d D 1 1 . .
    H H2 0.0399(15) 0.293(3) -0.030(2) 0.040 Uiso d D 1 1 . .
    C C1 0.09783(12) 0.1991(3) 0.17011(19) 0.0319(4) Uani d . 1 1 . .
    C C2 0.19169(12) 0.2268(3) 0.1528(2) 0.0370(4) Uani d . 1 1 . .
    H H2A 0.1873 0.2917 0.0553 0.044 Uiso calc R 1 1 . .
    H H2B 0.2199 0.0878 0.1551 0.044 Uiso calc R 1 1 . .
    C C3 0.25012(11) 0.3654(3) 0.27779(19) 0.0340(4) Uani d . 1 1 . .
    C C4 0.22379(12) 0.5730(3) 0.2991(2) 0.0381(4) Uani d . 1 1 . .
    H H4 0.1707 0.6279 0.2343 0.046 Uiso calc R 1 1 . .
    C C5 0.27565(12) 0.6990(3) 0.4157(2) 0.0394(4) Uani d . 1 1 . .
    H H5 0.2562 0.8363 0.4292 0.047 Uiso calc R 1 1 . .
    C C6 0.35650(12) 0.6232(3) 0.5132(2) 0.0381(4) Uani d . 1 1 . .
    C C7 0.38281(12) 0.4170(3) 0.4904(2) 0.0402(5) Uani d . 1 1 . .
    H H7 0.4366 0.3630 0.5538 0.048 Uiso calc R 1 1 . .
    C C8 0.33043(12) 0.2894(3) 0.3747(2) 0.0373(4) Uani d . 1 1 . .
    H H8 0.3495 0.1515 0.3621 0.045 Uiso calc R 1 1 . .
    C C9 0.41413(15) 0.7621(4) 0.6381(2) 0.0518(6) Uani d . 1 1 . .
    H H9A 0.3783 0.8125 0.7009 0.078 Uiso calc R 1 1 . .
    H H9B 0.4365 0.8817 0.5944 0.078 Uiso calc R 1 1 . .
    H H9C 0.4642 0.6802 0.6985 0.078 Uiso calc R 1 1 . .
loop_
    _atom_site_aniso_label
    _atom_site_aniso_U_11
    _atom_site_aniso_U_22
    _atom_site_aniso_U_33
    _atom_site_aniso_U_12
    _atom_site_aniso_U_13
    _atom_site_aniso_U_23
    O1 0.0437(8) 0.0512(8) 0.0323(7) -0.0037(6) 0.0144(6) 0.0019(5)
    N1 0.0299(8) 0.0442(9) 0.0452(10) -0.0016(6) 0.0115(7) -0.0051(7)
    N2 0.0311(8) 0.0391(8) 0.0321(8) -0.0006(6) 0.0113(6) 0.0010(6)
    C1 0.0347(9) 0.0320(8) 0.0298(9) -0.0025(6) 0.0105(7) -0.0047(6)
    C2 0.0328(9) 0.0492(10) 0.0307(9) -0.0012(7) 0.0119(7) -0.0038(7)
    C3 0.0293(8) 0.0435(10) 0.0310(9) -0.0022(7) 0.0113(7) 0.0004(7)
    C4 0.0288(9) 0.0460(10) 0.0392(10) 0.0037(7) 0.0095(7) 0.0048(7)
    C5 0.0327(9) 0.0409(10) 0.0468(11) -0.0015(7) 0.0151(8) -0.0014(8)
    C6 0.0303(9) 0.0484(10) 0.0374(10) -0.0060(7) 0.0126(7) -0.0032(8)
    C7 0.0301(9) 0.0496(11) 0.0388(10) 0.0012(7) 0.0065(7) 0.0040(8)
    C8 0.0340(9) 0.0386(9) 0.0398(10) 0.0027(7) 0.0115(8) 0.0021(7)
    C9 0.0403(11) 0.0650(14) 0.0498(12) -0.0083(9) 0.0121(10) -0.0157(10)
_geom_special_details
;
 All esds (except the esd in the dihedral angle between two l.s. planes)
 are estimated using the full covariance matrix.  The cell esds are taken
 into account individually in the estimation of esds in distances, angles
 and torsion angles; correlations between esds in cell parameters are only
 used when they are defined by crystal symmetry.  An approximate (isotropic)
 treatment of cell esds is used for estimating esds involving l.s. planes.
;
loop_
    _geom_bond_atom_site_label_1
    _geom_bond_atom_site_label_2
    _geom_bond_site_symmetry_2
    _geom_bond_distance
    _geom_bond_publ_flag
    O1 C1 . 1.240(2) ?
    N1 N2 . 1.416(2) ?
    N1 H1A . 0.889(16) ?
    N1 H1B . 0.898(15) ?
    N2 C1 . 1.325(2) ?
    N2 H2 . 0.842(15) ?
    C1 C2 . 1.511(2) ?
    C2 C3 . 1.515(2) ?
    C2 H2A . 0.9700 ?
    C2 H2B . 0.9700 ?
    C3 C8 . 1.387(2) ?
    C3 C4 . 1.393(3) ?
    C4 C5 . 1.387(3) ?
    C4 H4 . 0.9300 ?
    C5 C6 . 1.395(3) ?
    C5 H5 . 0.9300 ?
    C6 C7 . 1.388(3) ?
    C6 C9 . 1.511(3) ?
    C7 C8 . 1.390(3) ?
    C7 H7 . 0.9300 ?
    C8 H8 . 0.9300 ?
    C9 H9A . 0.9600 ?
    C9 H9B . 0.9600 ?
    C9 H9C . 0.9600 ?
loop_
    _geom_angle_atom_site_label_1
    _geom_angle_atom_site_label_2
    _geom_angle_atom_site_label_3
    _geom_angle_site_symmetry_1
    _geom_angle_site_symmetry_3
    _geom_angle
    _geom_angle_publ_flag
    N2 N1 H1A . . 106.6(15) ?
    N2 N1 H1B . . 106.3(15) ?
    H1A N1 H1B . . 102(2) ?
    C1 N2 N1 . . 123.05(15) ?
    C1 N2 H2 . . 120.6(15) ?
    N1 N2 H2 . . 116.0(15) ?
    O1 C1 N2 . . 122.32(16) ?
    O1 C1 C2 . . 121.82(16) ?
    N2 C1 C2 . . 115.86(15) ?
    C1 C2 C3 . . 111.39(14) ?
    C1 C2 H2A . . 109.3 ?
    C3 C2 H2A . . 109.3 ?
    C1 C2 H2B . . 109.3 ?
    C3 C2 H2B . . 109.3 ?
    H2A C2 H2B . . 108.0 ?
    C8 C3 C4 . . 118.18(16) ?
    C8 C3 C2 . . 121.29(16) ?
    C4 C3 C2 . . 120.52(15) ?
    C5 C4 C3 . . 120.90(16) ?
    C5 C4 H4 . . 119.5 ?
    C3 C4 H4 . . 119.5 ?
    C4 C5 C6 . . 121.05(17) ?
    C4 C5 H5 . . 119.5 ?
    C6 C5 H5 . . 119.5 ?
    C7 C6 C5 . . 117.77(17) ?
    C7 C6 C9 . . 121.12(17) ?
    C5 C6 C9 . . 121.11(18) ?
    C6 C7 C8 . . 121.30(16) ?
    C6 C7 H7 . . 119.3 ?
    C8 C7 H7 . . 119.3 ?
    C3 C8 C7 . . 120.79(17) ?
    C3 C8 H8 . . 119.6 ?
    C7 C8 H8 . . 119.6 ?
    C6 C9 H9A . . 109.5 ?
    C6 C9 H9B . . 109.5 ?
    H9A C9 H9B . . 109.5 ?
    C6 C9 H9C . . 109.5 ?
    H9A C9 H9C . . 109.5 ?
    H9B C9 H9C . . 109.5 ?
loop_
    _geom_torsion_atom_site_label_1
    _geom_torsion_atom_site_label_2
    _geom_torsion_atom_site_label_3
    _geom_torsion_atom_site_label_4
    _geom_torsion_site_symmetry_1
    _geom_torsion_site_symmetry_2
    _geom_torsion_site_symmetry_3
    _geom_torsion_site_symmetry_4
    _geom_torsion
    _geom_torsion_publ_flag
    N1 N2 C1 O1 . . . . -2.6(3) ?
    N1 N2 C1 C2 . . . . 177.00(15) ?
    O1 C1 C2 C3 . . . . -55.6(2) ?
    N2 C1 C2 C3 . . . . 124.79(16) ?
    C1 C2 C3 C8 . . . . 120.96(18) ?
    C1 C2 C3 C4 . . . . -58.4(2) ?
    C8 C3 C4 C5 . . . . -1.1(3) ?
    C2 C3 C4 C5 . . . . 178.30(16) ?
    C3 C4 C5 C6 . . . . 1.2(3) ?
    C4 C5 C6 C7 . . . . -0.6(3) ?
    C4 C5 C6 C9 . . . . 178.63(17) ?
    C5 C6 C7 C8 . . . . -0.1(3) ?
    C9 C6 C7 C8 . . . . -179.37(18) ?
    C4 C3 C8 C7 . . . . 0.4(3) ?
    C2 C3 C8 C7 . . . . -179.03(16) ?
    C6 C7 C8 C3 . . . . 0.3(3) ?
loop_
    _geom_hbond_atom_site_label_D
    _geom_hbond_atom_site_label_H
    _geom_hbond_atom_site_label_A
    _geom_hbond_site_symmetry_A
    _geom_hbond_distance_DH
    _geom_hbond_distance_HA
    _geom_hbond_distance_DA
    _geom_hbond_angle_DHA
    N2 H2 O1 4_565 0.842(15) 2.050(16) 2.884(2) 171(2)
    C2 H2A O1 4_565 0.97 2.56 3.408(2) 146.3
    N1 H1A O1 2 0.889(16) 2.158(17) 3.007(2) 159(2)
_iucr_refine_instructions_details
;
TITL HSY-319B in P21/a #14 New: P21/c
CELL 1.54184 15.4261 6.2618 9.2073 90 106.651 90
ZERR 4 0.0016 0.0007 0.001 0 0.012 0
LATT 1
SYMM -X,0.5+Y,0.5-Z
SFAC C H N O
UNIT 36 48 8 4
EQIV $1 x, -y+1/2, z-1/2
EQIV $2 -x, 1/2+y, -z+1/2
DFIX 0.86 0.02 N1 H1A
DFIX 0.86 0.02 N1 H1B
DFIX 0.86 0.02 N2 H2
HTAB 4
HTAB N2 O1_$1
HTAB C2 O1_$1
HTAB N1 O1_$2
L.S. 25
PLAN  -10
BOND $H
CONF
fmap 2
acta
REM <HKL>E:/Yathi-Makup-#2/HSY-319B-Next-7-Scooped/Olex2-HSY-319B-P21c/HSY-319
REM B.hkl</HKL>
WGHT    0.088200    0.127100
FVAR       9.58431
O1    4    0.085434    0.128250    0.288336    11.00000    0.04374    0.05122 =
         0.03235    0.00188    0.01436   -0.00368
N1    3   -0.062027    0.228432    0.046012    11.00000    0.02988    0.04419 =
         0.04518   -0.00507    0.01146   -0.00156
H1A   2   -0.073054    0.323179    0.110406    11.00000   -1.20000
H1B   2   -0.065620    0.104539    0.093159    11.00000   -1.20000
N2    3    0.030020    0.253694    0.051123    11.00000    0.03106    0.03914 =
         0.03207    0.00098    0.01133   -0.00058
H2    2    0.039928    0.292579   -0.030194    11.00000   -1.20000
C1    1    0.097826    0.199051    0.170106    11.00000    0.03470    0.03204 =
         0.02978   -0.00470    0.01049   -0.00249
C2    1    0.191686    0.226773    0.152753    11.00000    0.03278    0.04922 =
         0.03075   -0.00376    0.01191   -0.00117
AFIX  23
H2A   2    0.187319    0.291711    0.055266    11.00000   -1.20000
H2B   2    0.219870    0.087839    0.155137    11.00000   -1.20000
AFIX   0
C3    1    0.250120    0.365390    0.277787    11.00000    0.02931    0.04345 =
         0.03097    0.00041    0.01131   -0.00224
C4    1    0.223788    0.573021    0.299145    11.00000    0.02884    0.04596 =
         0.03920    0.00478    0.00950    0.00372
AFIX  43
H4    2    0.170699    0.627902    0.234323    11.00000   -1.20000
AFIX   0
C5    1    0.275650    0.699036    0.415743    11.00000    0.03270    0.04086 =
         0.04683   -0.00144    0.01510   -0.00146
AFIX  43
H5    2    0.256203    0.836268    0.429153    11.00000   -1.20000
AFIX   0
C6    1    0.356501    0.623244    0.513207    11.00000    0.03028    0.04844 =
         0.03742   -0.00316    0.01260   -0.00596
C7    1    0.382813    0.416971    0.490426    11.00000    0.03009    0.04963 =
         0.03876    0.00404    0.00648    0.00124
AFIX  43
H7    2    0.436550    0.362990    0.553832    11.00000   -1.20000
AFIX   0
C8    1    0.330426    0.289413    0.374680    11.00000    0.03401    0.03859 =
         0.03981    0.00206    0.01149    0.00271
AFIX  43
H8    2    0.349461    0.151506    0.362085    11.00000   -1.20000
AFIX   0
C9    1    0.414126    0.762089    0.638139    11.00000    0.04030    0.06498 =
         0.04977   -0.01573    0.01211   -0.00828
AFIX 137
H9A   2    0.378336    0.812547    0.700915    11.00000   -1.50000
H9B   2    0.436478    0.881710    0.594414    11.00000   -1.50000
H9C   2    0.464174    0.680221    0.698462    11.00000   -1.50000
HKLF 4 1 0 0 1 0 -1 0 1 0 0
REM  HSY-319B in P21/a #14 New: P21/c
REM R1 =  0.0497 for   1359 Fo > 4sig(Fo)  and  0.0601 for all   1675 data
REM    119 parameters refined using      3 restraints
END
WGHT      0.0881      0.1263
REM Highest difference peak  0.258,  deepest hole -0.212,  1-sigma level  0.047
Q1    1   0.3827  0.9137  0.6372  11.00000  0.05    0.26
Q2    1   0.4166  0.7088  0.7412  11.00000  0.05    0.25
Q3    1   0.2206  0.2876  0.2239  11.00000  0.05    0.24
Q4    1   0.1152  0.1142  0.3819  11.00000  0.05    0.20
Q5    1   0.4821  0.7690  0.6371  11.00000  0.05    0.19
Q6    1   0.2402  0.5955  0.3937  11.00000  0.05    0.19
Q7    1  -0.0862  0.1690 -0.0387  11.00000  0.05    0.17
Q8    1   0.3834  0.7147  0.5617  11.00000  0.05    0.17
Q9    1   0.3655  0.3843  0.4037  11.00000  0.05    0.17
Q10   1   0.3437  0.3178  0.4613  11.00000  0.05    0.16
;
