# Supplementary material for: 2-(4-Methyl­phen­yl)acetohydrazide
Source: Acta Crystallogr Sect E Struct Rep Online. 2012 Nov 28;68(Pt 12):o3467. doi: 10.1107/S160053681204799X (PMC3589041; doi:10.1107/S160053681204799X)
Supplement: Supplementary file 2 [file e-68-o3467-Isup2.hkl]

# 
# h,k,l, Fc-squared, Fo-squared, sigma(Fo-squared) and status flag 
# 
data_I
_shelx_title ' HSY-319B in P21/a #  14 New: P21/c' 
_shelx_refln_list_code          4 
_shelx_F_calc_maximum      107.43 
_exptl_crystal_F_000       352.00 
_reflns_d_resolution_high  0.8085 
 
loop_ 
 _symmetry_equiv_pos_as_xyz 
 'x, y, z' 
 '-x, y+1/2, -z+1/2' 
 '-x, -y, -z' 
 'x, -y-1/2, z-1/2' 
 
_cell_length_a    15.4261 
_cell_length_b     6.2618 
_cell_length_c     9.2073 
_cell_angle_alpha  90.000 
_cell_angle_beta  106.651 
_cell_angle_gamma  90.000 
 
_shelx_F_squared_multiplier     1.000 
 
loop_ 
 _refln_index_h 
 _refln_index_k 
 _refln_index_l 
 _refln_F_squared_calc 
 _refln_F_squared_meas 
 _refln_F_squared_sigma 
 _refln_observed_status 
   1   0   0     1828.31     1766.41      8.62 o 
   2   0   0      254.96      254.36      4.31 o 
   3   0   0     2808.55     2836.87     13.17 o 
   4   0   0      174.90      196.24      3.82 o 
   5   0   0      104.08      110.55      4.37 o 
   6   0   0     2823.82     2944.97     16.21 o 
   7   0   0     2373.41     2784.78     19.08 o 
   8   0   0       89.11       67.05      2.93 o 
   9   0   0       20.60       28.25      2.66 o 
  10   0   0        1.14        2.08      0.99 o 
  11   0   0       89.88       89.00      5.06 o 
  12   0   0       76.14       81.57      6.03 o 
  13   0   0       33.95       28.92      3.49 o 
  14   0   0        6.06        8.12      2.12 o 
  15   0   0        0.00       -0.16      1.15 o 
  16   0   0       25.19       19.40      5.25 o 
  17   0   0       17.20        9.54      4.05 o 
  18   0   0        5.38        3.79      5.25 o 
   1   1   0      580.93      592.48      3.99 o 
   2   1   0     2308.82     2247.56      9.14 o 
   3   1   0       39.97       41.33      1.25 o 
   4   1   0      276.54      290.56      3.93 o 
   5   1   0      212.87      210.67      3.85 o 
   6   1   0      113.86      134.14      2.84 o 
   7   1   0      135.49      184.35      4.63 o 
   8   1   0      357.30      422.01      8.41 o 
   9   1   0        0.67        0.23      0.60 o 
  10   1   0       99.87      121.82      4.06 o 
  11   1   0      193.68      197.20      6.40 o 
  12   1   0      194.96      218.67     11.65 o 
  13   1   0      601.28      531.51     16.48 o 
  14   1   0      126.65      122.88      5.18 o 
  15   1   0       96.92      100.56      8.64 o 
  16   1   0       83.78       93.87      7.97 o 
  17   1   0        6.16        5.65      1.30 o 
  18   1   0       49.20       39.96     10.50 o 
   0   2   0    10094.93     9571.63     44.55 o 
   1   2   0     1266.06     1254.56     13.83 o 
   2   2   0      403.63      439.85      4.13 o 
   3   2   0      621.64      561.14      4.65 o 
   4   2   0       13.66       18.92      1.17 o 
   5   2   0       62.25       78.81      2.47 o 
   6   2   0       34.62       32.27      1.98 o 
   7   2   0        0.59        2.29      0.65 o 
   8   2   0      578.98      638.96     10.35 o 
   9   2   0       67.01       68.67      3.58 o 
  10   2   0        0.10        0.91      1.24 o 
  11   2   0        3.21        1.41      1.00 o 
  12   2   0       50.18       53.23      3.84 o 
  13   2   0      279.63      277.19     12.62 o 
  14   2   0       22.22       20.21      2.22 o 
  15   2   0       35.66       37.80      2.77 o 
  16   2   0        6.83        9.53      1.42 o 
  17   2   0        1.36        2.62      1.03 o 
   1   3   0       16.35       22.47      1.20 o 
   2   3   0      112.57      129.98      2.54 o 
   3   3   0      415.10      485.91      5.55 o 
   4   3   0       23.99       21.02      1.64 o 
   5   3   0      266.73      286.31      9.66 o 
   6   3   0      142.96      158.84      6.17 o 
   7   3   0      788.50      789.48     17.80 o 
   8   3   0      151.10      160.70      6.82 o 
   9   3   0       82.08       85.31      5.14 o 
  10   3   0      373.54      358.78     12.71 o 
  11   3   0       95.55       84.91      4.54 o 
  12   3   0      131.46      123.49      5.38 o 
  13   3   0        8.39        5.83      1.69 o 
  14   3   0        8.59        7.47      1.20 o 
  15   3   0       10.78       12.51      1.34 o 
  16   3   0        7.87        8.83      1.07 o 
   0   4   0        7.32        6.70      1.48 o 
   1   4   0      111.93      109.99      3.55 o 
   2   4   0      166.47      194.99      6.77 o 
   3   4   0       13.16       10.34      1.33 o 
   4   4   0       67.13       75.64      4.35 o 
   5   4   0       69.02       82.92      4.71 o 
   6   4   0       90.44       89.57      5.08 o 
   7   4   0       94.13      103.09      5.60 o 
   8   4   0      281.33      278.61      5.50 o 
   9   4   0       23.13       22.79      1.88 o 
  10   4   0       23.68       22.20      2.67 o 
  11   4   0       88.98       94.95      5.12 o 
  12   4   0       14.79       14.88      1.71 o 
  13   4   0       80.26       93.34      3.66 o 
  14   4   0        7.54        8.30      0.97 o 
  15   4   0       20.86       31.30      2.18 o 
   1   5   0       10.04        8.05      1.37 o 
   2   5   0       43.74       32.60      1.76 o 
   3   5   0        1.50        2.62      0.66 o 
   4   5   0        0.13        0.44      0.49 o 
   5   5   0      157.75      151.62      3.85 o 
   6   5   0       24.89       22.90      1.95 o 
   7   5   0      159.47      167.98      5.67 o 
   8   5   0       26.89       23.68      2.77 o 
   9   5   0       43.17       47.47      6.62 o 
  10   5   0        1.66        2.07      1.19 o 
  11   5   0       83.34       83.86      5.50 o 
  12   5   0       61.61       76.70      3.64 o 
  13   5   0        0.25        0.34      0.48 o 
   0   6   0      140.19      147.33      4.86 o 
   1   6   0        5.26        4.42      0.93 o 
   2   6   0       15.02       18.78      1.55 o 
   3   6   0        8.28        7.08      1.09 o 
   4   6   0        0.27        0.20      0.64 o 
   5   6   0      117.60      124.36      6.44 o 
   6   6   0        0.01        1.06      0.98 o 
   7   6   0       16.94       16.16      2.22 o 
   8   6   0        4.94        5.29      1.46 o 
   9   6   0        3.55        3.06      1.54 o 
  10   6   0        0.61        1.22      0.78 o 
  11   6   0       24.35       26.94      2.96 o 
   1   7   0        1.68        2.06      0.81 o 
   2   7   0        2.37        2.35      0.94 o 
   3   7   0       12.90       12.60      1.67 o 
   4   7   0        0.04        1.13      0.78 o 
   5   7   0       10.65        9.05      1.23 o 
   6   7   0        1.48        1.37      0.78 o 
   7   7   0        2.71        2.77      0.81 o 
 -18   1   1        1.16        0.59      1.14 o 
 -17   1   1        1.35        1.76      1.02 o 
 -16   1   1        8.22        6.26      1.12 o 
 -15   1   1        3.30        3.53      1.06 o 
 -14   1   1       10.06        9.56      1.56 o 
 -13   1   1       10.63        7.83      1.45 o 
 -12   1   1        2.07        2.89      1.25 o 
 -11   1   1       38.24       47.27      2.62 o 
 -10   1   1      186.03      205.17      6.57 o 
  -9   1   1      328.34      369.13      6.62 o 
  -8   1   1       11.30       10.27      1.08 o 
  -7   1   1      149.08      152.06      3.12 o 
  -6   1   1       98.68      107.39      2.39 o 
  -5   1   1        1.98        1.82      0.34 o 
  -4   1   1       25.23       28.43      0.90 o 
  -3   1   1     4209.20     4240.26     15.27 o 
  -2   1   1       21.32       25.03      0.95 o 
  -1   1   1     1663.05     1558.57     10.07 o 
   0   1   1     2262.29     2173.62     20.66 o 
   1   1   1        0.01        0.46      0.30 o 
   2   1   1     1032.65     1032.41      5.21 o 
   3   1   1      466.97      480.22      5.35 o 
   4   1   1      941.98      901.41     12.96 o 
   5   1   1      357.32      401.81      5.97 o 
   6   1   1       65.86       66.69      2.73 o 
   7   1   1      168.69      196.02      4.38 o 
   8   1   1      240.31      246.58      5.57 o 
   9   1   1       83.59      101.18      3.66 o 
  10   1   1       44.88       42.27      2.48 o 
  11   1   1        1.11        0.77      0.73 o 
  12   1   1      125.77      127.72      5.33 o 
  13   1   1        0.32        0.62      0.87 o 
  14   1   1        0.12        0.28      0.72 o 
  15   1   1        8.92        6.61      1.29 o 
  16   1   1        0.35        0.66      1.55 o 
  17   1   1        2.94        3.58      1.25 o 
 -18   2   1       31.36       35.60      2.75 o 
 -17   2   1        2.06        2.20      0.86 o 
 -16   2   1      171.86      190.05      6.23 o 
 -15   2   1       29.01       28.79      2.54 o 
 -14   2   1       21.99       19.40      2.22 o 
 -13   2   1       11.83        9.55      1.66 o 
 -12   2   1       20.38       18.90      2.41 o 
 -11   2   1        1.05        0.22      0.77 o 
 -10   2   1      146.25      171.61      4.94 o 
  -9   2   1       77.03       77.68      3.20 o 
  -8   2   1      278.07      275.22      5.65 o 
  -7   2   1       87.94       93.62      3.12 o 
  -6   2   1      250.05      234.88      4.84 o 
  -5   2   1       36.12       47.06      1.95 o 
  -4   2   1        3.21        3.44      0.55 o 
  -3   2   1      322.12      350.01      5.11 o 
  -2   2   1      396.07      417.11      3.72 o 
  -1   2   1     1154.53     1235.41      7.44 o 
   0   2   1     1317.72     1298.73      6.30 o 
   1   2   1      658.80      659.37      5.10 o 
   2   2   1       13.69       21.14      0.87 o 
   3   2   1       65.90       82.75      1.97 o 
   4   2   1     1078.57     1108.38     16.28 o 
   5   2   1      127.59      135.52      4.07 o 
   6   2   1      336.33      317.23      8.09 o 
   7   2   1      417.49      443.99      8.38 o 
   8   2   1       33.30       33.19      2.44 o 
   9   2   1        0.77        0.40      0.98 o 
  10   2   1      312.58      325.47      8.12 o 
  11   2   1      136.44      126.25      5.83 o 
  12   2   1       35.75       33.79      2.83 o 
  13   2   1      124.26      116.42      5.18 o 
  14   2   1       72.82       69.25      5.33 o 
  15   2   1      117.74      112.63      5.20 o 
  16   2   1        9.24       10.65      1.60 o 
  17   2   1        1.09        1.81      2.14 o 
 -17   3   1        0.01        0.13      0.45 o 
 -16   3   1        1.82        1.41      0.64 o 
 -15   3   1       43.89       50.36      5.47 o 
 -14   3   1       68.65       74.69      4.36 o 
 -13   3   1       31.13       27.92      2.61 o 
 -12   3   1       13.05       16.69      1.83 o 
 -11   3   1      136.19      127.99      5.15 o 
 -10   3   1       71.03       68.74      3.34 o 
  -9   3   1      176.34      189.77      6.08 o 
  -8   3   1      237.31      262.05      5.83 o 
  -7   3   1       50.99       62.99      3.21 o 
  -6   3   1        6.97       10.32      1.28 o 
  -5   3   1       93.09      106.96      4.68 o 
  -4   3   1        2.25        0.85      0.50 o 
  -3   3   1     1103.91     1366.77     11.19 o 
  -2   3   1      188.17      169.51      3.63 o 
  -1   3   1       26.13       36.14      1.65 o 
   0   3   1      431.20      513.19      5.40 o 
   1   3   1        0.68        1.02      0.51 o 
   2   3   1      994.36     1031.95     12.81 o 
   3   3   1      150.07      171.40      4.01 o 
   4   3   1       25.49       26.82      5.04 o 
   5   3   1       50.70       48.62      3.38 o 
   6   3   1        1.12       -0.68      0.84 o 
   7   3   1        1.18        2.63      1.06 o 
   8   3   1      150.48      151.28      6.69 o 
   9   3   1      129.73      138.75      4.86 o 
  10   3   1        0.16        0.46      0.84 o 
  11   3   1        0.33        0.90      0.99 o 
  12   3   1        8.48        6.12      1.16 o 
  13   3   1       18.09       17.37      2.79 o 
  14   3   1       12.66       13.42      1.46 o 
  15   3   1        4.29        4.53      0.90 o 
  16   3   1        0.16        0.45      0.59 o 
 -16   4   1        2.87        2.26      0.89 o 
 -15   4   1        0.83        1.43      0.53 o 
 -14   4   1        1.67        2.06      0.74 o 
 -13   4   1       99.59      103.80      4.03 o 
 -12   4   1        3.50        2.39      1.45 o 
 -11   4   1      135.52      146.41      4.65 o 
 -10   4   1        7.62        8.97      1.47 o 
  -9   4   1        9.84        6.70      1.03 o 
  -8   4   1       88.09       91.70      2.98 o 
  -7   4   1        1.35        1.92      2.70 o 
  -6   4   1        6.55        3.36      2.57 o 
  -5   4   1        0.00       -0.69      0.87 o 
  -4   4   1       18.84       13.55      1.34 o 
  -3   4   1        0.02        1.37      0.72 o 
  -2   4   1       14.79       11.17      1.37 o 
  -1   4   1       50.78       56.43      2.94 o 
   0   4   1        8.03        3.95      1.42 o 
   1   4   1       26.27       31.77      2.88 o 
   2   4   1      120.20      145.50      7.84 o 
   3   4   1        9.94       12.50      1.85 o 
   4   4   1      140.66      149.28      6.32 o 
   5   4   1      123.11      138.53      6.31 o 
   6   4   1       54.84       57.17      4.19 o 
   7   4   1       31.55       33.53      2.77 o 
   8   4   1      128.19      138.19      4.33 o 
   9   4   1      116.85      123.02      5.81 o 
  10   4   1      212.94      223.19      6.57 o 
  11   4   1       44.32       48.39      2.55 o 
  12   4   1        0.39        0.44      0.54 o 
  13   4   1        2.43        1.26      0.88 o 
  14   4   1        0.18       -0.64      0.66 o 
  15   4   1        1.46        2.32      0.71 o 
 -14   5   1        9.15       11.73      2.03 o 
 -13   5   1        6.79        8.82      1.30 o 
 -12   5   1       19.69       21.98      1.71 o 
 -11   5   1       23.00       23.37      2.40 o 
 -10   5   1        9.54       10.04      2.80 o 
  -9   5   1        1.93        2.16      1.16 o 
  -8   5   1      143.69      148.17      5.38 o 
  -7   5   1        3.80        8.04      1.50 o 
  -6   5   1        0.23        0.59      0.91 o 
  -5   5   1      101.91      104.98      3.90 o 
  -4   5   1       14.80       15.64      1.37 o 
  -3   5   1       24.35       16.73      1.31 o 
  -2   5   1       20.95       16.49      1.29 o 
  -1   5   1       83.79       84.17      3.64 o 
   0   5   1       17.54       20.42      1.57 o 
   1   5   1       38.92       32.06      1.76 o 
   2   5   1       86.77       82.28      3.08 o 
   3   5   1        6.89        5.60      0.94 o 
   4   5   1      147.11      146.06      4.17 o 
   5   5   1      194.47      183.24      5.20 o 
   6   5   1       17.52       16.21      2.29 o 
   7   5   1       32.83       34.06      3.24 o 
   8   5   1       17.25       17.39      2.34 o 
   9   5   1        0.06        0.32      0.91 o 
  10   5   1        0.13        0.53      0.63 o 
  11   5   1        1.68        1.79      0.84 o 
  12   5   1        5.38        5.68      0.97 o 
  13   5   1       15.58       17.27      2.15 o 
 -11   6   1        3.37        3.49      1.28 o 
 -10   6   1        2.97        3.46      1.05 o 
  -9   6   1        0.03        0.31      1.32 o 
  -8   6   1      126.41      130.96      9.59 o 
  -7   6   1        0.22        0.94      1.08 o 
  -6   6   1       48.71       47.80      4.31 o 
  -5   6   1      146.27      144.21      5.46 o 
  -4   6   1       24.94       24.13      1.97 o 
  -3   6   1       62.07       60.15      2.65 o 
  -2   6   1        4.36        5.51      0.96 o 
  -1   6   1        3.00        3.72      0.69 o 
   0   6   1       28.43       26.47      1.66 o 
   1   6   1       13.07       10.78      1.16 o 
   2   6   1       76.27       74.27      3.12 o 
   3   6   1        0.32       -0.19      0.64 o 
   4   6   1       19.39       19.90      2.05 o 
   5   6   1       34.40       35.26      2.61 o 
   6   6   1       13.26       12.12      1.58 o 
   7   6   1        1.42        2.31      1.65 o 
   8   6   1       11.05        9.71      1.60 o 
   9   6   1        8.13        9.85      1.51 o 
  10   6   1        7.56        5.53      0.99 o 
  -8   7   1        1.17        0.14      0.62 o 
  -7   7   1       17.35       16.30      1.80 o 
  -6   7   1       12.51       13.35      1.98 o 
  -5   7   1        6.05        4.57      1.37 o 
  -4   7   1       12.94       11.27      1.51 o 
  -3   7   1        0.00        1.18      0.69 o 
  -2   7   1        0.74        1.01      1.07 o 
  -1   7   1        0.14        3.73      4.75 o 
   0   7   1       53.08       57.39      2.72 o 
   1   7   1       11.16       13.95      1.79 o 
   2   7   1       15.93       15.65      1.90 o 
   3   7   1        4.70        4.12      1.14 o 
   4   7   1        3.74        4.01      0.89 o 
   5   7   1        4.19        3.35      0.79 o 
   6   7   1        0.93        0.23      0.63 o 
   7   7   1        0.34        1.04      0.62 o 
 -18   0   2       11.54        7.30      2.87 o 
 -17   0   2       44.74       40.36      3.67 o 
 -16   0   2       21.87       21.35      2.89 o 
 -15   0   2        5.74        6.25      1.90 o 
 -14   0   2       30.79       29.99      7.45 o 
 -13   0   2        3.42        4.82      3.55 o 
 -12   0   2       36.70       59.37      6.33 o 
 -11   0   2      293.03      421.83     16.16 o 
 -10   0   2       48.26       72.46      6.48 o 
  -9   0   2     1470.85     1734.47     19.74 o 
  -8   0   2      234.67      259.96      7.14 o 
  -7   0   2      185.29      158.18      5.14 o 
  -6   0   2     1941.82     2265.21     25.88 o 
  -5   0   2      142.22      103.29      3.27 o 
  -4   0   2     6185.41     5852.62     22.26 o 
  -3   0   2    11541.09    10815.47     66.73 o 
  -2   0   2     2686.96     2396.40     16.92 o 
  -1   0   2     1562.89     1584.55      9.75 o 
   0   0   2       99.34       77.51      1.86 o 
   1   0   2       12.79        9.73      1.60 o 
   2   0   2     1005.49      899.10     12.06 o 
   3   0   2      879.35      797.83     12.60 o 
   4   0   2     1518.47     1483.18     50.84 o 
   5   0   2      699.98      686.76     12.75 o 
   6   0   2      310.50      317.91      7.44 o 
   7   0   2        0.91        4.46      1.15 o 
   8   0   2      113.75      108.07      7.30 o 
   9   0   2      250.39      241.09      8.19 o 
  10   0   2      409.70      405.82     11.02 o 
  11   0   2      233.88      203.66     19.01 o 
  12   0   2      819.09      729.44    129.14 o 
  13   0   2      129.62      109.96     34.21 o 
  14   0   2        8.02        3.18      2.96 o 
  15   0   2        2.73       -2.13      2.75 o 
  16   0   2       56.42       49.93     29.44 o 
 -18   1   2       13.84        9.31      2.14 o 
 -17   1   2        6.89        5.01      1.28 o 
 -16   1   2        0.14        0.16      0.77 o 
 -15   1   2        2.58        2.04      0.89 o 
 -14   1   2       30.71       17.00      2.49 o 
 -13   1   2       60.70       57.39      4.82 o 
 -12   1   2      160.35      182.15      7.66 o 
 -11   1   2       52.16       55.22      4.12 o 
 -10   1   2      332.05      410.45      8.62 o 
  -9   1   2      783.87      796.08     15.42 o 
  -8   1   2      870.50     1067.59     10.54 o 
  -7   1   2      757.35      767.83      8.26 o 
  -6   1   2      357.24      366.46      6.26 o 
  -5   1   2      115.27      129.21      2.52 o 
  -4   1   2     5041.35     5168.49     15.92 o 
  -3   1   2      197.66      174.45      2.38 o 
  -2   1   2      417.27      389.18      3.76 o 
  -1   1   2     9731.06     8836.65     20.64 o 
   0   1   2      653.48      532.16      5.00 o 
   1   1   2      705.54      561.39      7.95 o 
   2   1   2      844.41      880.72      9.10 o 
   3   1   2      450.75      427.79      7.48 o 
   4   1   2       10.05       13.87      1.18 o 
   5   1   2       92.54       66.47      2.82 o 
   6   1   2       19.61       18.92      1.67 o 
   7   1   2       80.21      103.64      3.90 o 
   8   1   2      224.77      246.63      6.27 o 
   9   1   2        0.38        0.60      0.61 o 
  10   1   2      456.80      448.11      9.69 o 
  11   1   2      650.87      592.06     14.32 o 
  12   1   2      252.73      223.80      7.15 o 
  13   1   2        7.37        7.56      1.44 o 
  14   1   2       26.70       20.51      2.88 o 
  15   1   2        7.15        5.96      1.07 o 
  16   1   2        0.09        0.14      0.69 o 
 -18   2   2        2.68        2.89      0.96 o 
 -17   2   2       20.59       22.20      2.01 o 
 -16   2   2       75.72       69.32      3.96 o 
 -15   2   2        6.60        5.02      1.20 o 
 -14   2   2       75.33       67.87      4.11 o 
 -13   2   2       20.95       18.71      2.22 o 
 -12   2   2       12.90       11.94      1.50 o 
 -11   2   2       23.43       26.00      2.81 o 
 -10   2   2        7.74       10.08      1.80 o 
  -9   2   2      167.96      157.58      5.27 o 
  -8   2   2       26.93       30.17      2.26 o 
  -7   2   2       43.21       45.63      2.57 o 
  -6   2   2      204.25      221.03      6.24 o 
  -5   2   2       24.80       25.78      1.76 o 
  -4   2   2       48.46       62.23      2.17 o 
  -3   2   2     1125.89     1177.32     16.42 o 
  -2   2   2      684.61      741.34      6.40 o 
  -1   2   2     1198.77     1178.83     15.64 o 
   0   2   2      369.13      360.80      3.63 o 
   1   2   2      550.87      539.61      5.56 o 
   2   2   2       19.98       31.31      1.39 o 
   3   2   2        2.85        3.94      0.87 o 
   4   2   2     2712.04     2698.33     37.19 o 
   5   2   2       16.81       29.19      7.53 o 
   6   2   2      166.14      163.31      6.29 o 
   7   2   2        1.12        1.97      1.00 o 
   8   2   2       91.22       85.43      4.09 o 
   9   2   2        8.41        5.76      1.19 o 
  10   2   2      244.36      231.04      9.23 o 
  11   2   2      329.38      318.91      8.63 o 
  12   2   2       97.92       82.77      4.80 o 
  13   2   2       46.75       43.47      3.13 o 
  14   2   2        0.01       -0.07      0.60 o 
  15   2   2        3.13        3.23      0.86 o 
  16   2   2        1.41        1.75      0.72 o 
 -17   3   2       52.66       63.80      3.80 o 
 -16   3   2       21.12       25.93      2.27 o 
 -15   3   2       34.13       34.99      2.89 o 
 -14   3   2       19.83       16.51      2.06 o 
 -13   3   2      169.19      179.68      6.19 o 
 -12   3   2      312.61      322.69     10.52 o 
 -11   3   2      361.41      366.60     13.50 o 
 -10   3   2       28.65       26.63      2.11 o 
  -9   3   2      458.32      487.20     11.50 o 
  -8   3   2       10.22        9.79      1.54 o 
  -7   3   2      123.27      134.26      4.67 o 
  -6   3   2        0.40        3.16      0.93 o 
  -5   3   2       71.39       59.86      3.08 o 
  -4   3   2       40.60       62.68      3.69 o 
  -3   3   2       39.38       26.27      1.84 o 
  -2   3   2       43.33       42.19      2.23 o 
  -1   3   2     1114.94     1227.71     29.05 o 
   0   3   2      283.72      286.23      5.91 o 
   1   3   2      487.78      493.25      9.62 o 
   2   3   2       47.31       35.95      2.29 o 
   3   3   2       10.39       13.64      1.27 o 
   4   3   2      186.65      173.03      5.89 o 
   5   3   2       18.56       13.89      1.97 o 
   6   3   2       32.07       30.43      2.97 o 
   7   3   2        0.01       -0.20      0.72 o 
   8   3   2        0.05       -0.33      1.00 o 
   9   3   2        3.14        3.88      1.08 o 
  10   3   2       43.21       42.73      3.18 o 
  11   3   2       81.83       77.98      3.78 o 
  12   3   2       25.08       22.56      1.76 o 
  13   3   2       11.23       11.04      1.41 o 
  14   3   2        1.39        0.18      0.70 o 
  15   3   2        8.58        8.91      1.32 o 
 -16   4   2        1.29        1.30      0.69 o 
 -15   4   2        3.69        3.42      0.69 o 
 -14   4   2        2.60        1.78      0.77 o 
 -13   4   2       80.50       82.17      3.31 o 
 -12   4   2      111.45      111.20      4.61 o 
 -11   4   2        0.79        1.84      1.58 o 
 -10   4   2        3.17        2.45      1.17 o 
  -9   4   2       51.49       50.32      2.85 o 
  -8   4   2        3.38        2.80      1.53 o 
  -7   4   2       39.43       37.10      3.22 o 
  -6   4   2       58.41       61.09      4.02 o 
  -5   4   2        2.10        1.74      1.94 o 
  -4   4   2       74.42       67.34      4.34 o 
  -3   4   2       55.75       53.68      3.82 o 
  -2   4   2      239.69      228.20      9.78 o 
  -1   4   2     1097.40     1150.65     17.17 o 
   0   4   2      263.57      259.97      8.70 o 
   1   4   2      275.99      251.42      8.27 o 
   2   4   2        1.20       -0.40      0.95 o 
   3   4   2       23.08       23.65      2.60 o 
   4   4   2      418.54      438.15     11.19 o 
   5   4   2      196.03      191.74      7.75 o 
   6   4   2      319.12      304.76      6.60 o 
   7   4   2        3.73        3.57      0.90 o 
   8   4   2       33.36       29.10      2.14 o 
   9   4   2        1.23        2.36      0.98 o 
  10   4   2       24.14       26.97      2.31 o 
  11   4   2       52.20       54.12      3.03 o 
  12   4   2        0.07       -0.13      0.84 o 
  13   4   2        7.19        9.83      1.84 o 
  14   4   2       21.60       29.48      2.14 o 
 -14   5   2       27.98       30.41      2.62 o 
 -13   5   2       17.59       20.92      1.51 o 
 -12   5   2       33.73       37.85      2.20 o 
 -11   5   2        1.20        0.00      0.94 o 
 -10   5   2       20.27       22.49      2.58 o 
  -9   5   2       65.60       67.56      3.98 o 
  -8   5   2        0.43        0.61      1.12 o 
  -7   5   2        2.23        2.91      0.88 o 
  -6   5   2       35.74       26.85      1.94 o 
  -5   5   2        5.84        5.40      1.03 o 
  -4   5   2        4.39        2.12      1.03 o 
  -3   5   2        3.72        1.24      1.16 o 
  -2   5   2        2.50        1.25      0.80 o 
  -1   5   2        0.13        0.39      0.70 o 
   0   5   2       84.30       77.76      3.40 o 
   1   5   2      454.20      431.59      8.54 o 
   2   5   2        4.34        5.89      1.13 o 
   3   5   2        0.06       -0.74      0.93 o 
   4   5   2       64.63       65.15      3.68 o 
   5   5   2       30.72       32.68      3.20 o 
   6   5   2       25.56       26.02      2.82 o 
   7   5   2      132.22      132.16      4.99 o 
   8   5   2        5.98        4.09      0.96 o 
   9   5   2       24.47       24.68      2.12 o 
  10   5   2        2.09        3.55      1.48 o 
  11   5   2       11.08       14.18      2.07 o 
  12   5   2        0.11        0.35      1.12 o 
 -11   6   2        4.65        3.63      0.97 o 
 -10   6   2        1.54        1.74      0.88 o 
  -9   6   2       23.38       27.68      2.58 o 
  -8   6   2       47.53       54.69      3.85 o 
  -7   6   2        1.18        0.74      0.85 o 
  -6   6   2        0.00        0.77      0.92 o 
  -5   6   2        2.87        3.13      0.92 o 
  -4   6   2       16.56       14.92      1.79 o 
  -3   6   2       39.23       39.91      2.41 o 
  -2   6   2       29.74       23.97      1.93 o 
  -1   6   2       27.84       28.48      2.09 o 
   0   6   2       40.01       36.45      2.13 o 
   1   6   2        3.62        2.40      0.85 o 
   2   6   2       67.55       73.01      3.78 o 
   3   6   2       28.48       29.15      2.45 o 
   4   6   2        0.61       -0.07      0.85 o 
   5   6   2        0.83        0.60      0.73 o 
   6   6   2        4.47        3.75      1.06 o 
   7   6   2       12.04        8.36      1.20 o 
   8   6   2       10.21       10.82      1.55 o 
   9   6   2       19.46       16.58      1.55 o 
  -8   7   2       32.39       32.21      2.70 o 
  -7   7   2        4.70        2.84      1.27 o 
  -6   7   2       22.46       34.52     13.86 o 
  -5   7   2        4.03       17.25     11.66 o 
  -4   7   2        6.51       13.45      1.65 o 
  -3   7   2        0.28        2.19      3.95 o 
  -2   7   2        2.08        3.11      1.20 o 
  -1   7   2        7.10        6.15      1.04 o 
   0   7   2        1.55        1.15      0.62 o 
   1   7   2        1.59        2.88      0.76 o 
   2   7   2        0.59       -0.83      0.83 o 
   3   7   2        0.66       -0.27      0.75 o 
   4   7   2        3.38        2.21      0.84 o 
   5   7   2       14.00       14.90      1.51 o 
   6   7   2       11.30        9.58      1.55 o 
 -18   1   3        1.18        0.51      0.81 o 
 -17   1   3        0.01       -1.06      1.06 o 
 -16   1   3        4.47        3.90      1.04 o 
 -15   1   3        6.67        4.66      1.60 o 
 -14   1   3       13.48       11.64      3.18 o 
 -13   1   3        1.62        3.82      1.59 o 
 -12   1   3       17.72       24.04      2.93 o 
 -11   1   3       89.58       95.07      3.74 o 
 -10   1   3       83.46       95.50      4.14 o 
  -9   1   3        0.17        0.82      0.77 o 
  -8   1   3        6.20        7.06      1.22 o 
  -7   1   3       84.37       87.44      2.86 o 
  -6   1   3       96.24       87.96      2.26 o 
  -5   1   3        0.20        1.40      0.52 o 
  -4   1   3     2887.29     3011.30     14.86 o 
  -3   1   3       24.05       22.73      1.16 o 
  -2   1   3      252.72      276.26      3.73 o 
  -1   1   3       47.08       51.52      1.65 o 
   0   1   3       85.77      105.94      2.32 o 
   1   1   3      261.13      278.53      3.84 o 
   2   1   3      526.71      540.97      6.71 o 
   3   1   3     1541.59     1658.82     15.32 o 
   4   1   3      150.76      155.15      6.65 o 
   5   1   3        3.11        4.19      1.19 o 
   6   1   3       17.98        9.60      1.38 o 
   7   1   3        7.82        7.95      1.26 o 
   8   1   3       18.06       17.79      1.92 o 
   9   1   3      318.98      335.76     19.07 o 
  10   1   3       35.34       31.53      2.78 o 
  11   1   3       76.69       72.18      4.12 o 
  12   1   3        0.28       -0.82      2.16 o 
  13   1   3        3.95        3.60      1.41 o 
  14   1   3        0.61       -0.13      0.92 o 
  15   1   3        2.43        1.52      1.08 o 
  16   1   3       20.03       17.28      2.22 o 
 -18   2   3        1.19        1.88      0.62 o 
 -17   2   3       23.68       22.92      2.96 o 
 -16   2   3        0.17        1.20      0.86 o 
 -15   2   3        7.56        7.95      1.60 o 
 -14   2   3      123.55      108.62      6.67 o 
 -13   2   3       20.48       23.68      2.87 o 
 -12   2   3       81.24       77.75      6.06 o 
 -11   2   3       76.90       79.96      6.17 o 
 -10   2   3       35.22       42.06      2.92 o 
  -9   2   3        4.62        4.80      1.13 o 
  -8   2   3       11.28       11.49      1.55 o 
  -7   2   3      711.77      753.34     12.71 o 
  -6   2   3       38.37       49.50      2.59 o 
  -5   2   3       32.93       37.99      2.21 o 
  -4   2   3      758.58      772.35      9.19 o 
  -3   2   3       36.74       34.20      1.57 o 
  -2   2   3      152.41      190.79      3.70 o 
  -1   2   3       11.74       11.31      1.13 o 
   0   2   3       29.44       24.06      1.36 o 
   1   2   3      281.88      328.57      4.35 o 
   2   2   3       10.04       10.05      0.90 o 
   3   2   3       34.55       35.20      2.23 o 
   4   2   3      138.25      137.87      5.61 o 
   5   2   3       86.31       92.59      5.46 o 
   6   2   3        6.47        5.49      1.71 o 
   7   2   3       35.73       35.04      3.29 o 
   8   2   3       28.96       24.88      2.30 o 
   9   2   3      139.94      114.04      5.60 o 
  10   2   3       59.26       48.39      3.77 o 
  11   2   3       23.87       17.39      1.65 o 
  12   2   3       71.67       74.46      5.34 o 
  13   2   3       39.83       39.30      2.52 o 
  14   2   3       14.72       11.20      1.54 o 
  15   2   3        8.14        8.05      1.19 o 
 -17   3   3       67.81       74.45      3.57 o 
 -16   3   3       23.32       22.32      2.13 o 
 -15   3   3       35.72       32.65      2.89 o 
 -14   3   3      123.47      126.24      5.06 o 
 -13   3   3       24.39       23.63      3.20 o 
 -12   3   3        3.50        6.04      2.25 o 
 -11   3   3        0.53       -1.44      1.54 o 
 -10   3   3        0.16        2.67      0.78 o 
  -9   3   3       29.35       32.40      3.19 o 
  -8   3   3        0.11        0.29      0.76 o 
  -7   3   3       71.69       85.47      4.79 o 
  -6   3   3        2.52        5.56      2.94 o 
  -5   3   3        3.65        1.37      0.77 o 
  -4   3   3      415.36      440.31     11.07 o 
  -3   3   3       14.04       18.21      1.66 o 
  -2   3   3       15.45       25.57      1.85 o 
  -1   3   3       98.14      100.30      3.01 o 
   0   3   3        1.37        0.59      0.66 o 
   1   3   3       22.75       24.69      1.98 o 
   2   3   3      103.10       95.40      3.90 o 
   3   3   3      217.49      216.54      6.07 o 
   4   3   3       34.50       47.69      2.92 o 
   5   3   3       20.61       20.30      2.01 o 
   6   3   3       12.93       12.72      1.67 o 
   7   3   3        5.63        6.12      0.78 o 
   8   3   3        1.69        2.25      0.71 o 
   9   3   3      115.83       98.68      3.69 o 
  10   3   3       34.05       34.18      2.52 o 
  11   3   3        0.72       -0.20      0.68 o 
  12   3   3        3.21        0.82      0.76 o 
  13   3   3        0.80        1.44      0.75 o 
  14   3   3       24.68       24.47      1.65 o 
 -16   4   3        0.13        1.20      0.63 o 
 -15   4   3        0.81        0.53      0.58 o 
 -14   4   3       24.77       28.91      2.11 o 
 -13   4   3        8.29        8.03      1.36 o 
 -12   4   3       20.50       22.86      2.95 o 
 -11   4   3       25.80       26.49      3.14 o 
 -10   4   3        0.51        1.79      1.41 o 
  -9   4   3      123.38      118.70      6.85 o 
  -8   4   3       19.12       17.94      2.36 o 
  -7   4   3        6.71        6.72      1.12 o 
  -6   4   3        2.11        6.02      1.55 o 
  -5   4   3        3.53        4.24      1.08 o 
  -4   4   3      104.01      107.17      5.66 o 
  -3   4   3       28.22       19.75      2.47 o 
  -2   4   3        7.50        4.93      2.03 o 
  -1   4   3      323.39      293.54      9.14 o 
   0   4   3       82.47       83.67      5.00 o 
   1   4   3      277.07      275.11     10.31 o 
   2   4   3       56.27       58.37      3.45 o 
   3   4   3       48.62       43.57      3.70 o 
   4   4   3       21.85       19.09      3.92 o 
   5   4   3        3.08        4.21      0.81 o 
   6   4   3      215.03      197.43      4.82 o 
   7   4   3       23.44       20.70      2.24 o 
   8   4   3       57.78       53.03      3.25 o 
   9   4   3        2.63        2.15      1.23 o 
  10   4   3        0.49        0.45      1.02 o 
  11   4   3        3.89        6.80      1.58 o 
  12   4   3        3.69        4.05      1.22 o 
  13   4   3        7.19        8.33      1.04 o 
 -14   5   3       54.77       68.50      8.28 o 
 -13   5   3        9.72       11.74      1.20 o 
 -12   5   3        0.76        0.56      0.64 o 
 -11   5   3       33.59       32.61      2.07 o 
 -10   5   3       43.08       50.85      2.70 o 
  -9   5   3       33.15       30.48      1.96 o 
  -8   5   3        9.56       10.49      1.27 o 
  -7   5   3       21.16       16.34      1.52 o 
  -6   5   3        6.96        5.95      1.28 o 
  -5   5   3        0.00       -0.40      0.73 o 
  -4   5   3       77.77       82.90      3.14 o 
  -3   5   3        6.05        2.79      0.78 o 
  -2   5   3       13.71       13.30      1.40 o 
  -1   5   3       93.20       87.35      3.31 o 
   0   5   3      163.39      156.34      4.99 o 
   1   5   3       80.21       80.63      3.63 o 
   2   5   3       29.51       29.62      2.25 o 
   3   5   3       79.34       86.23      5.13 o 
   4   5   3      222.04      246.44      8.47 o 
   5   5   3       42.90       46.41      3.07 o 
   6   5   3        8.50        7.70      1.14 o 
   7   5   3       26.89       29.03      2.00 o 
   8   5   3        1.29        1.51      0.96 o 
   9   5   3        0.14        0.37      0.83 o 
  10   5   3        9.63       11.72      1.67 o 
  11   5   3       87.65      109.91      4.05 o 
 -11   6   3       33.35       38.93      2.33 o 
 -10   6   3        3.07        3.37      1.18 o 
  -9   6   3      227.23      236.91      7.13 o 
  -8   6   3       32.70       37.67      2.50 o 
  -7   6   3        1.63        3.01      1.07 o 
  -6   6   3       32.08       34.55      2.52 o 
  -5   6   3        3.16        2.49      0.84 o 
  -4   6   3        5.68        5.57      1.10 o 
  -3   6   3       58.55       59.74      2.91 o 
  -2   6   3      116.51      118.95      4.12 o 
  -1   6   3       47.11       43.81      2.95 o 
   0   6   3        8.86       10.53      1.93 o 
   1   6   3        0.38        0.02      0.84 o 
   2   6   3       13.71       13.73      1.82 o 
   3   6   3       45.26       46.78      3.03 o 
   4   6   3       37.29       33.36      2.86 o 
   5   6   3       11.88       10.95      1.53 o 
   6   6   3        5.73        4.82      1.07 o 
   7   6   3        0.96        0.51      0.59 o 
   8   6   3        0.12       -1.29      1.29 o 
  -7   7   3       13.93       18.76      2.07 o 
  -6   7   3        1.05       12.41     10.37 o 
  -5   7   3        0.58        3.77      3.53 o 
  -4   7   3        3.68        7.87      2.19 o 
  -3   7   3        4.97        5.51      1.13 o 
  -2   7   3       31.51       33.74      2.55 o 
  -1   7   3       44.28       48.89      3.06 o 
   0   7   3       31.01       31.06      4.00 o 
   1   7   3        1.26        1.88      0.73 o 
   2   7   3        0.79       -0.31      1.13 o 
   3   7   3        0.01        0.38      0.97 o 
   4   7   3       19.99       22.53      2.64 o 
 -19   0   4       31.99       26.94      3.98 o 
 -18   0   4        9.06        6.90      1.38 o 
 -17   0   4        4.46        3.71      1.39 o 
 -16   0   4       15.10       13.57      5.08 o 
 -15   0   4       10.30       22.59      5.97 o 
 -14   0   4      321.59      416.12     23.60 o 
 -13   0   4      520.62      590.59     17.61 o 
 -12   0   4       47.71       47.59      3.81 o 
 -11   0   4       33.15       37.79      5.15 o 
 -10   0   4       30.97       26.25      4.02 o 
  -9   0   4       58.02       88.07      6.43 o 
  -8   0   4      189.62      175.26      7.79 o 
  -7   0   4      481.31      482.45     12.36 o 
  -6   0   4        0.21        1.14      1.23 o 
  -5   0   4      146.68      175.26      4.96 o 
  -4   0   4        7.17        3.99      0.89 o 
  -3   0   4       21.14       31.45      1.99 o 
  -2   0   4      155.02      150.84      5.09 o 
  -1   0   4      113.24      146.18      6.35 o 
   0   0   4      123.27      138.30      6.48 o 
   1   0   4      175.60      177.75      7.52 o 
   2   0   4       68.45       65.66      4.76 o 
   3   0   4      275.99      270.33     19.68 o 
   4   0   4        1.30        1.97      1.27 o 
   5   0   4        6.58        9.21      1.67 o 
   6   0   4      316.76      325.08      9.25 o 
   7   0   4      246.16      228.16     11.75 o 
   8   0   4      460.51      443.52     16.55 o 
   9   0   4      358.88      303.82     32.41 o 
  10   0   4      514.48      415.28    165.60 o 
  11   0   4       18.07       14.85      3.87 o 
  12   0   4       14.71        6.11      6.45 o 
  13   0   4       23.54       27.18      3.96 o 
  14   0   4       53.22       64.12      5.05 o 
 -18   1   4        0.04        0.30      0.72 o 
 -17   1   4        9.77        5.88      1.46 o 
 -16   1   4        2.06        0.68      1.04 o 
 -15   1   4        2.50        4.24      1.47 o 
 -14   1   4       11.05       12.56      2.82 o 
 -13   1   4       41.19       45.94      4.01 o 
 -12   1   4       41.05       48.60      3.63 o 
 -11   1   4       29.37       32.74      3.39 o 
 -10   1   4      142.90      128.42      4.90 o 
  -9   1   4      511.49      607.93     12.20 o 
  -8   1   4      991.61     1048.35     15.34 o 
  -7   1   4     1001.02     1062.35     14.62 o 
  -6   1   4      110.77      122.50      3.64 o 
  -5   1   4     1697.86     1693.99     22.92 o 
  -4   1   4      639.72      689.29      8.08 o 
  -3   1   4      327.67      355.48      9.53 o 
  -2   1   4      580.55      608.72      6.24 o 
  -1   1   4      578.76      609.56      6.19 o 
   0   1   4     1120.98     1125.65      9.88 o 
   1   1   4      161.36      160.97      3.34 o 
   2   1   4      203.22      203.55      5.30 o 
   3   1   4      705.21      685.09     19.48 o 
   4   1   4       94.97      102.01      5.06 o 
   5   1   4      194.84      199.63      7.40 o 
   6   1   4      266.45      249.31      6.83 o 
   7   1   4      145.93      134.73      6.81 o 
   8   1   4      152.39      131.23      4.48 o 
   9   1   4      107.29      100.37      3.81 o 
  10   1   4      112.61      115.19      4.69 o 
  11   1   4        0.58        0.16      1.21 o 
  12   1   4        0.03        0.95      1.32 o 
  13   1   4        1.47        2.73      1.13 o 
  14   1   4       14.47       14.80      1.75 o 
  15   1   4       14.66       17.59      2.27 o 
 -18   2   4        4.78        5.37      1.30 o 
 -17   2   4       19.62       17.92      1.60 o 
 -16   2   4       11.99       10.25      1.53 o 
 -15   2   4       23.29       34.93      3.25 o 
 -14   2   4       82.56       93.02      5.66 o 
 -13   2   4      126.87      117.80      6.20 o 
 -12   2   4        4.14        2.39      1.10 o 
 -11   2   4       12.78       12.68      1.50 o 
 -10   2   4        0.26        1.25      0.85 o 
  -9   2   4      138.72      147.66      6.43 o 
  -8   2   4      194.85      198.26     12.68 o 
  -7   2   4      104.91      108.46      5.13 o 
  -6   2   4       13.46       12.94      1.80 o 
  -5   2   4      187.82      156.93      5.67 o 
  -4   2   4      165.59      157.70      4.48 o 
  -3   2   4        1.62        0.62      0.45 o 
  -2   2   4       35.35       27.50      1.54 o 
  -1   2   4       20.31       17.48      1.31 o 
   0   2   4      599.74      646.99      7.43 o 
   1   2   4     1179.44     1251.79     10.54 o 
   2   2   4      435.73      460.62      6.75 o 
   3   2   4        0.18        0.27      0.79 o 
   4   2   4       92.64       88.56      3.91 o 
   5   2   4        0.26        1.91      0.83 o 
   6   2   4        2.58        4.03      1.52 o 
   7   2   4       55.49       48.04      2.61 o 
   8   2   4       29.80       28.06      3.72 o 
   9   2   4      187.22      179.60      8.61 o 
  10   2   4      201.59      189.14      6.02 o 
  11   2   4       16.06       18.14      1.90 o 
  12   2   4       19.50       18.30      1.80 o 
  13   2   4        1.17       -0.08      0.61 o 
  14   2   4        3.71        3.99      1.03 o 
 -17   3   4       17.65       22.42      1.73 o 
 -16   3   4       14.16       17.84      2.90 o 
 -15   3   4      130.62      130.59      5.58 o 
 -14   3   4       38.42       38.90      3.02 o 
 -13   3   4       18.91       16.04      2.49 o 
 -12   3   4      177.68      172.96      7.47 o 
 -11   3   4      161.34      156.31      5.70 o 
 -10   3   4      309.31      292.70      8.83 o 
  -9   3   4      164.97      159.94      5.77 o 
  -8   3   4       73.00       65.44      4.46 o 
  -7   3   4        0.65        1.62      1.01 o 
  -6   3   4       14.07       20.83      2.44 o 
  -5   3   4      112.55      111.09      4.36 o 
  -4   3   4      401.80      435.81      8.28 o 
  -3   3   4      375.61      367.12      9.55 o 
  -2   3   4      163.82      160.98      8.33 o 
  -1   3   4       98.81      102.64      5.00 o 
   0   3   4      198.12      174.31      6.91 o 
   1   3   4       50.72       48.74      3.02 o 
   2   3   4        5.87        6.63      1.20 o 
   3   3   4       73.53       70.66      4.50 o 
   4   3   4       15.14       14.29      2.14 o 
   5   3   4      148.33      153.31      6.67 o 
   6   3   4        1.86        2.44      2.08 o 
   7   3   4        0.09        1.06      1.04 o 
   8   3   4       40.26       36.33      2.91 o 
   9   3   4        0.28        0.01      0.95 o 
  10   3   4        0.01        1.20      0.91 o 
  11   3   4       70.33       63.27      5.03 o 
  12   3   4       11.73       10.21      1.35 o 
  13   3   4        9.60       14.14      1.12 o 
 -16   4   4        0.05       -0.55      0.55 o 
 -15   4   4        0.70        2.07      0.93 o 
 -14   4   4       11.72       10.84      1.20 o 
 -13   4   4       12.90       14.36      2.18 o 
 -12   4   4       29.54       28.72      3.18 o 
 -11   4   4       13.07        9.99      2.16 o 
 -10   4   4       61.13       57.43      4.01 o 
  -9   4   4       52.70       49.00      3.68 o 
  -8   4   4       66.79       68.65      5.26 o 
  -7   4   4      230.15      211.50      7.12 o 
  -6   4   4       27.88       29.36      2.23 o 
  -5   4   4       60.39       48.75      4.15 o 
  -4   4   4       31.10       27.14      3.07 o 
  -3   4   4       40.11       32.69      5.41 o 
  -2   4   4        7.51        2.76      1.28 o 
  -1   4   4       34.98       31.27      3.22 o 
   0   4   4      430.45      399.10     17.58 o 
   1   4   4      374.55      366.69     26.02 o 
   2   4   4      189.78      178.51      3.91 o 
   3   4   4        1.49        1.41      0.80 o 
   4   4   4       87.33       82.41      3.74 o 
   5   4   4        7.10        8.57      1.31 o 
   6   4   4        5.94        2.67      1.00 o 
   7   4   4        8.89        7.47      1.41 o 
   8   4   4       93.31       86.82      4.24 o 
   9   4   4       69.08       78.52      3.86 o 
  10   4   4       48.96       57.78      3.11 o 
  11   4   4      101.12      118.30      3.94 o 
  12   4   4       30.96       42.01      2.67 o 
 -13   5   4        5.12        4.95      0.78 o 
 -12   5   4       26.21       29.16      1.78 o 
 -11   5   4       46.66       46.96      2.42 o 
 -10   5   4       26.22       26.72      2.03 o 
  -9   5   4       54.86       51.04      3.26 o 
  -8   5   4       55.77       53.04      3.47 o 
  -7   5   4       15.74       14.46      1.87 o 
  -6   5   4       12.25       12.57      1.79 o 
  -5   5   4       47.53       48.43      4.33 o 
  -4   5   4        2.53        2.44      0.84 o 
  -3   5   4        3.92        3.04      1.53 o 
  -2   5   4      393.92      378.27      7.93 o 
  -1   5   4       41.00       33.07      2.40 o 
   0   5   4        1.22        1.22      0.98 o 
   1   5   4        1.52        1.14      1.01 o 
   2   5   4        1.66        3.33      1.00 o 
   3   5   4      152.59      159.61      5.07 o 
   4   5   4        6.45        4.76      0.99 o 
   5   5   4       11.48        8.04      1.15 o 
   6   5   4       23.11       19.03      1.64 o 
   7   5   4        5.69        6.94      1.48 o 
   8   5   4        5.21        4.82      1.30 o 
   9   5   4        0.11        0.28      0.77 o 
  10   5   4        1.11        1.19      0.59 o 
 -11   6   4       20.86       25.22      2.56 o 
 -10   6   4       19.73       25.59      2.17 o 
  -9   6   4        3.65        2.86      1.03 o 
  -8   6   4       10.19       13.78      2.42 o 
  -7   6   4        2.49        1.47      0.86 o 
  -6   6   4        0.05       -0.02      0.84 o 
  -5   6   4        4.25        2.10      0.96 o 
  -4   6   4        0.15       -0.99      0.99 o 
  -3   6   4        1.88       -1.59      1.59 o 
  -2   6   4       10.91       11.31      1.61 o 
  -1   6   4        6.17        7.47      1.92 o 
   0   6   4        3.25        4.70      1.16 o 
   1   6   4        0.20       -0.70      0.86 o 
   2   6   4        0.18        0.15      0.80 o 
   3   6   4       22.78       24.09      2.14 o 
   4   6   4        6.36        3.51      1.18 o 
   5   6   4        2.96        0.97      0.73 o 
   6   6   4        1.04        2.05      1.06 o 
   7   6   4        6.01        8.83      1.85 o 
  -6   7   4        3.78       17.21      2.29 o 
  -5   7   4        6.66       12.70      2.05 o 
  -4   7   4        0.12        2.11      1.25 o 
  -3   7   4        0.96        2.01      0.94 o 
  -2   7   4       25.70       29.29      2.13 o 
  -1   7   4       25.83       29.57      2.14 o 
   0   7   4       16.34       17.14      1.63 o 
   1   7   4       27.51       29.78      2.00 o 
   2   7   4       21.79       26.76      2.75 o 
 -18   1   5        3.49        3.66      1.34 o 
 -17   1   5        5.68        4.58      2.67 o 
 -16   1   5        3.69        1.76      1.13 o 
 -15   1   5        0.35        0.24      0.93 o 
 -14   1   5        0.15        1.07      1.30 o 
 -13   1   5        2.15        2.64      1.35 o 
 -12   1   5       34.36       27.79      2.52 o 
 -11   1   5       41.56       42.78      2.35 o 
 -10   1   5       17.14       16.29      2.25 o 
  -9   1   5        2.26        2.20      1.18 o 
  -8   1   5      145.41      157.37      6.25 o 
  -7   1   5       16.03       23.28      2.40 o 
  -6   1   5        6.49        3.76      0.89 o 
  -5   1   5      237.92      255.81      5.63 o 
  -4   1   5       30.29       27.28      1.93 o 
  -3   1   5       70.54       88.33      3.27 o 
  -2   1   5      268.71      289.43      9.79 o 
  -1   1   5      399.20      384.49      8.54 o 
   0   1   5      185.10      224.36      6.72 o 
   1   1   5       56.36       60.90      3.66 o 
   2   1   5       63.06       61.19      3.83 o 
   3   1   5        6.81        9.69      1.66 o 
   4   1   5        2.73        1.45      1.11 o 
   5   1   5      315.89      296.35     19.73 o 
   6   1   5        0.01        1.03      0.79 o 
   7   1   5       70.87       60.41      3.40 o 
   8   1   5      136.09      131.95      6.67 o 
   9   1   5        6.80        6.34      1.63 o 
  10   1   5       14.13       13.39      2.17 o 
  11   1   5        2.04        1.90      0.88 o 
  12   1   5       15.47       14.81      2.11 o 
  13   1   5        8.84        9.80      2.04 o 
 -18   2   5       54.40       55.00      3.63 o 
 -17   2   5        3.66        3.35      0.86 o 
 -16   2   5       23.99       17.00      2.10 o 
 -15   2   5      229.65      244.72     10.21 o 
 -14   2   5       56.74       56.43      4.25 o 
 -13   2   5        0.27       -0.52      1.32 o 
 -12   2   5        0.00        0.52      0.93 o 
 -11   2   5       74.12       70.34      3.82 o 
 -10   2   5       30.28       29.16      2.08 o 
  -9   2   5      100.06       97.95      8.53 o 
  -8   2   5      951.71      987.21     23.32 o 
  -7   2   5       84.83       76.07      4.54 o 
  -6   2   5       36.90       45.99      3.42 o 
  -5   2   5      122.93      155.21      6.00 o 
  -4   2   5       46.08       59.59      2.99 o 
  -3   2   5      191.31      200.11      4.50 o 
  -2   2   5      192.24      181.75      4.28 o 
  -1   2   5       61.30       65.19      2.60 o 
   0   2   5       25.55       31.25      2.21 o 
   1   2   5        0.35        0.17      0.63 o 
   2   2   5        3.85        3.44      1.20 o 
   3   2   5       48.81       47.80      4.00 o 
   4   2   5       22.04       16.69      2.49 o 
   5   2   5       14.14       14.51      1.89 o 
   6   2   5        7.38        6.86      1.50 o 
   7   2   5       11.84       10.60      1.75 o 
   8   2   5       25.69       23.25      2.41 o 
   9   2   5        7.97        6.64      1.43 o 
  10   2   5       16.66       16.08      1.86 o 
  11   2   5        3.12        2.01      0.82 o 
  12   2   5        0.30       -0.19      0.62 o 
  13   2   5        9.29       10.72      1.37 o 
 -17   3   5        9.38        8.76      1.06 o 
 -16   3   5       16.22       15.69      1.97 o 
 -15   3   5        0.47        1.06      1.87 o 
 -14   3   5        4.68        4.87      1.50 o 
 -13   3   5       10.31        5.78      1.66 o 
 -12   3   5       10.05        9.03      1.94 o 
 -11   3   5        4.38        3.70      1.11 o 
 -10   3   5        0.26        0.34      1.03 o 
  -9   3   5       10.95       11.14      2.17 o 
  -8   3   5       24.34       25.75      1.97 o 
  -7   3   5        9.88        9.03      1.83 o 
  -6   3   5        0.55        3.07      1.14 o 
  -5   3   5        0.12       -0.22      0.81 o 
  -4   3   5        0.82        0.28      1.43 o 
  -3   3   5        0.32        0.83      0.79 o 
  -2   3   5       87.01       83.07      3.69 o 
  -1   3   5      110.75       99.74      4.27 o 
   0   3   5        1.84        1.39      0.81 o 
   1   3   5        3.53        2.56      0.97 o 
   2   3   5       62.90       65.03      3.67 o 
   3   3   5       13.30       13.56      1.59 o 
   4   3   5        1.05        0.70      0.68 o 
   5   3   5      108.07       89.45      3.92 o 
   6   3   5        0.00       -0.38      0.92 o 
   7   3   5       11.99        6.35      1.29 o 
   8   3   5       35.51       29.65      2.24 o 
   9   3   5        1.13        1.11      0.73 o 
  10   3   5       31.87       26.79      1.94 o 
  11   3   5        1.58        1.32      0.61 o 
  12   3   5        6.45        7.67      0.95 o 
 -15   4   5        0.22       -0.68      0.68 o 
 -14   4   5        4.19        3.32      0.78 o 
 -13   4   5       17.11       11.76      1.46 o 
 -12   4   5       26.57       26.91      3.21 o 
 -11   4   5       31.50       31.30      2.51 o 
 -10   4   5       39.83       36.09      2.75 o 
  -9   4   5       17.82       17.67      2.40 o 
  -8   4   5        0.17        0.57      1.92 o 
  -7   4   5       23.75       21.52      2.12 o 
  -6   4   5       31.94       30.09      2.44 o 
  -5   4   5      104.93       97.89      4.56 o 
  -4   4   5        5.44        5.84      1.08 o 
  -3   4   5      295.78      273.38      7.51 o 
  -2   4   5       72.72       68.37      3.02 o 
  -1   4   5       67.67       61.60      3.22 o 
   0   4   5        0.00       -0.52      0.67 o 
   1   4   5        1.02        0.32      0.59 o 
   2   4   5       61.38       53.69      2.95 o 
   3   4   5        1.18       -0.15      0.80 o 
   4   4   5        0.28        0.10      0.83 o 
   5   4   5       22.66       17.99      2.45 o 
   6   4   5        0.86        0.19      0.88 o 
   7   4   5       10.35        5.97      1.25 o 
   8   4   5       10.82       11.93      1.63 o 
   9   4   5        6.93        8.76      1.32 o 
  10   4   5       13.70       15.60      1.49 o 
  11   4   5        1.65        1.12      0.64 o 
 -13   5   5        7.58        6.79      0.92 o 
 -12   5   5        3.10        1.93      0.74 o 
 -11   5   5        0.49       -0.31      0.73 o 
 -10   5   5      133.47      132.02      5.09 o 
  -9   5   5       34.79       31.09      3.39 o 
  -8   5   5       10.20        8.09      1.43 o 
  -7   5   5        2.29        2.07      1.00 o 
  -6   5   5       18.37       17.32      2.06 o 
  -5   5   5       63.35       61.92      4.94 o 
  -4   5   5       43.66       42.51      4.00 o 
  -3   5   5      130.69      129.84      5.44 o 
  -2   5   5        0.42       -0.15      1.25 o 
  -1   5   5       19.19       17.73      1.81 o 
   0   5   5       38.95       36.39      2.52 o 
   1   5   5      120.77      121.27      4.46 o 
   2   5   5      275.38      281.56      6.72 o 
   3   5   5        5.11        6.20      0.99 o 
   4   5   5        0.09        0.28      0.71 o 
   5   5   5        0.34       -0.60      0.84 o 
   6   5   5        5.05        4.22      1.03 o 
   7   5   5        0.16        0.15      0.75 o 
   8   5   5       30.27       30.08      1.99 o 
 -10   6   5        0.88        1.28      0.69 o 
  -9   6   5        0.12        0.94      0.83 o 
  -8   6   5        8.21        8.48      1.39 o 
  -7   6   5        5.38        4.07      0.82 o 
  -6   6   5        6.92        6.41      0.97 o 
  -5   6   5        0.46       -0.29      0.80 o 
  -4   6   5        1.55        1.26      0.97 o 
  -3   6   5        0.65       -0.44      1.00 o 
  -2   6   5       36.31       37.74      5.77 o 
  -1   6   5       22.97       23.45      2.63 o 
   0   6   5        1.62        1.96      1.10 o 
   1   6   5        3.29        2.77      1.16 o 
   2   6   5        0.00       -0.88      1.02 o 
   3   6   5       91.15      104.03      4.98 o 
   4   6   5       38.07       47.87      3.12 o 
   5   6   5        2.13        3.87      1.00 o 
 -18   0   6       29.93       27.87      4.45 o 
 -17   0   6       13.06       18.77      4.56 o 
 -16   0   6        2.01        4.86      3.69 o 
 -15   0   6       19.16       26.44      6.46 o 
 -14   0   6        3.01        4.52      2.02 o 
 -13   0   6        9.92        8.32      2.86 o 
 -12   0   6      100.30       96.16      6.59 o 
 -11   0   6      190.97      170.66     13.48 o 
 -10   0   6      647.59      639.89     14.75 o 
  -9   0   6      769.63      736.94     19.08 o 
  -8   0   6       98.17      101.87      7.09 o 
  -7   0   6       68.55       64.63      5.62 o 
  -6   0   6        1.22        3.86      1.57 o 
  -5   0   6      136.57      148.26      8.21 o 
  -4   0   6      365.14      385.92     13.05 o 
  -3   0   6       71.62       92.56      6.68 o 
  -2   0   6      309.32      306.06     12.00 o 
  -1   0   6      568.47      605.51     17.10 o 
   0   0   6      148.20      152.36      8.75 o 
   1   0   6       66.52       69.47      6.06 o 
   2   0   6      262.98      225.18     22.39 o 
   3   0   6        0.03        3.59      1.77 o 
   4   0   6      655.76      566.53     18.73 o 
   5   0   6      670.21      627.67     16.45 o 
   6   0   6       51.04       55.54      4.38 o 
   7   0   6      670.16      651.18     34.66 o 
   8   0   6       10.79        7.03      1.69 o 
   9   0   6       26.67       36.20      5.05 o 
  10   0   6        0.25       -0.54      1.42 o 
  11   0   6        1.11        2.87      1.72 o 
  12   0   6       72.70      100.25      5.62 o 
 -18   1   6       87.89       94.22     10.87 o 
 -17   1   6       27.12       26.63      3.29 o 
 -16   1   6      101.50      124.61      7.89 o 
 -15   1   6       24.42       24.87      3.11 o 
 -14   1   6        3.75        2.47      1.53 o 
 -13   1   6       16.68       13.51      2.29 o 
 -12   1   6       61.87       61.84      3.81 o 
 -11   1   6      764.03      747.71     17.91 o 
 -10   1   6       52.58       49.18      3.76 o 
  -9   1   6      195.02      195.88      7.47 o 
  -8   1   6       91.62       95.02      5.14 o 
  -7   1   6       67.61       67.98      4.22 o 
  -6   1   6      147.78      167.45      5.14 o 
  -5   1   6       42.42       44.64      3.32 o 
  -4   1   6        7.51       10.35      1.79 o 
  -3   1   6      274.49      254.64      7.71 o 
  -2   1   6        0.88        0.77      0.83 o 
  -1   1   6       61.36       71.22      4.24 o 
   0   1   6       96.13      114.49      5.43 o 
   1   1   6      105.01       94.52      5.17 o 
   2   1   6      378.71      353.59     10.07 o 
   3   1   6      114.50      108.64      6.06 o 
   4   1   6       13.96       12.64      1.28 o 
   5   1   6       14.29       13.11      1.61 o 
   6   1   6        0.10       -0.38      1.20 o 
   7   1   6        0.06       -0.96      0.96 o 
   8   1   6       52.61       43.91      3.19 o 
   9   1   6       30.73       23.71      3.27 o 
  10   1   6       85.36       90.17      3.96 o 
  11   1   6       27.06       29.10      2.61 o 
  12   1   6        4.51        7.07      1.74 o 
 -17   2   6       17.18       19.32      2.22 o 
 -16   2   6       15.61       11.83      1.96 o 
 -15   2   6        2.12        1.99      1.74 o 
 -14   2   6       25.56       22.91      2.67 o 
 -13   2   6        9.89        6.78      1.58 o 
 -12   2   6       83.68       78.64      3.66 o 
 -11   2   6       95.92       94.44      4.36 o 
 -10   2   6      434.11      400.89      8.77 o 
  -9   2   6      403.59      353.79      7.13 o 
  -8   2   6      114.71      101.82      4.13 o 
  -7   2   6        4.96        3.09      1.25 o 
  -6   2   6        3.09        4.92      1.51 o 
  -5   2   6       14.93       23.14      2.52 o 
  -4   2   6        6.89        7.88      1.51 o 
  -3   2   6      310.69      322.73     10.09 o 
  -2   2   6        5.32        5.15      1.30 o 
  -1   2   6       25.81       27.72      2.86 o 
   0   2   6        0.29        0.44      0.81 o 
   1   2   6        0.10       -0.67      0.75 o 
   2   2   6       21.36       17.80      5.19 o 
   3   2   6       10.28       10.14      1.37 o 
   4   2   6      122.51      109.03      4.39 o 
   5   2   6        9.97        8.35      1.36 o 
   6   2   6        0.93        1.13      0.85 o 
   7   2   6       41.96       36.66      2.60 o 
   8   2   6        5.74        3.28      1.28 o 
   9   2   6        3.58        3.16      0.86 o 
  10   2   6        5.73        8.11      1.26 o 
  11   2   6        6.14        9.07      1.44 o 
 -16   3   6        1.71        0.35      0.65 o 
 -15   3   6        1.45        1.29      0.84 o 
 -14   3   6        0.61       -0.19      1.07 o 
 -13   3   6        1.27       -0.05      1.06 o 
 -12   3   6        0.37        1.27      0.92 o 
 -11   3   6        3.71        3.67      1.31 o 
 -10   3   6        0.63        1.24      1.19 o 
  -9   3   6        6.83        4.29      1.13 o 
  -8   3   6       38.21       33.45      2.62 o 
  -7   3   6        7.75        4.14      1.08 o 
  -6   3   6        7.66        4.92      1.58 o 
  -5   3   6       35.72       30.74      1.86 o 
  -4   3   6       81.52       69.99      3.31 o 
  -3   3   6      540.63      474.17      8.39 o 
  -2   3   6       29.17       27.48      2.53 o 
  -1   3   6        2.67        3.97      0.83 o 
   0   3   6      400.84      359.63     11.16 o 
   1   3   6      180.06      163.99      6.03 o 
   2   3   6      342.10      305.36      7.17 o 
   3   3   6       48.73       47.90      2.94 o 
   4   3   6        6.82        2.79      0.96 o 
   5   3   6        8.16        7.92      1.35 o 
   6   3   6       33.41       30.31      2.35 o 
   7   3   6        1.21        0.80      0.71 o 
   8   3   6       62.15       53.75      2.81 o 
   9   3   6       26.96       19.49      1.60 o 
  10   3   6       28.81       35.72      1.78 o 
 -15   4   6        4.52        5.46      1.24 o 
 -14   4   6       15.70       18.40      1.94 o 
 -13   4   6       77.57       75.58      3.53 o 
 -12   4   6       51.75       48.66      3.30 o 
 -11   4   6        1.65        1.14      0.91 o 
 -10   4   6       73.08       69.94      4.28 o 
  -9   4   6       49.32       48.92      3.63 o 
  -8   4   6       48.38       48.41      3.12 o 
  -7   4   6        0.64        1.52      1.06 o 
  -6   4   6       30.18       26.22      2.35 o 
  -5   4   6       27.54       24.70      2.29 o 
  -4   4   6       96.02       90.16      4.16 o 
  -3   4   6      107.65       99.90      3.82 o 
  -2   4   6        4.50        1.71      0.89 o 
  -1   4   6       47.15       49.20      4.46 o 
   0   4   6        0.18       -0.18      1.16 o 
   1   4   6        2.92        4.97      1.73 o 
   2   4   6       25.52       21.92      3.15 o 
   3   4   6       22.67       22.69      2.26 o 
   4   4   6       20.00       19.38      2.11 o 
   5   4   6       20.16       17.20      1.95 o 
   6   4   6        8.38        6.37      1.31 o 
   7   4   6       10.50       10.17      1.42 o 
   8   4   6        4.42        2.41      1.02 o 
   9   4   6        8.60        6.97      1.17 o 
 -12   5   6        4.17        4.24      1.11 o 
 -11   5   6        7.01        5.51      1.32 o 
 -10   5   6        0.03       -0.09      0.83 o 
  -9   5   6        0.10       -0.70      1.23 o 
  -8   5   6        5.87        6.11      1.84 o 
  -7   5   6       10.73        7.25      1.61 o 
  -6   5   6       80.52       69.48      5.48 o 
  -5   5   6        6.80        5.10      1.46 o 
  -4   5   6       14.46       11.34      2.21 o 
  -3   5   6       44.02       41.39      3.94 o 
  -2   5   6       16.25       17.82      2.72 o 
  -1   5   6        3.36        5.02      1.69 o 
   0   5   6      183.49      198.32      8.01 o 
   1   5   6       80.25       88.16      4.38 o 
   2   5   6        1.89        2.08      0.98 o 
   3   5   6       10.34       13.86      1.82 o 
   4   5   6        6.21        8.27      1.36 o 
   5   5   6        4.41        4.92      1.05 o 
   6   5   6        7.53        6.18      1.00 o 
   7   5   6       13.16       19.05      1.83 o 
  -9   6   6        4.33        2.40      1.22 o 
  -8   6   6       16.12       17.74      2.53 o 
  -7   6   6        4.68        4.07      0.79 o 
  -6   6   6        6.43        8.73      1.13 o 
  -5   6   6       13.79       17.11      2.38 o 
  -4   6   6        8.61        9.09      1.23 o 
  -3   6   6        0.62       -0.24      0.77 o 
  -2   6   6       11.82       12.36      1.42 o 
  -1   6   6       35.95       39.44      2.34 o 
   0   6   6       12.13       13.54      1.76 o 
   1   6   6        0.51        0.01      1.08 o 
   2   6   6        7.30        5.99      1.23 o 
   3   6   6        0.11        0.42      1.32 o 
 -17   1   7        4.86        4.63      2.33 o 
 -16   1   7        1.13        0.19      1.53 o 
 -15   1   7        0.02        0.46      1.31 o 
 -14   1   7        1.66        0.38      1.45 o 
 -13   1   7       16.93       19.07      2.18 o 
 -12   1   7       37.90       38.02      2.98 o 
 -11   1   7       36.13       33.58      3.26 o 
 -10   1   7       14.63       13.86      2.16 o 
  -9   1   7        5.34        2.10      0.92 o 
  -8   1   7       11.57       11.80      1.61 o 
  -7   1   7       52.94       42.66      2.43 o 
  -6   1   7        1.51        1.69      1.78 o 
  -5   1   7       18.28       22.11      4.20 o 
  -4   1   7      191.45      182.55      7.12 o 
  -3   1   7       52.93       48.28      3.72 o 
  -2   1   7       67.77       74.76      4.69 o 
  -1   1   7        9.06        8.91      1.90 o 
   0   1   7       32.05       23.96      2.63 o 
   1   1   7        6.68        5.33      1.74 o 
   2   1   7       57.47       53.45      3.57 o 
   3   1   7        9.58       10.72      2.00 o 
   4   1   7      242.71      237.39      7.59 o 
   5   1   7        0.20        0.96      0.94 o 
   6   1   7       22.52       24.47      2.46 o 
   7   1   7       15.79       14.70      1.89 o 
   8   1   7        0.14        0.52      0.92 o 
   9   1   7        4.14        5.10      1.33 o 
  10   1   7       11.80       13.76      1.59 o 
 -16   2   7       38.26       33.63      5.11 o 
 -15   2   7       20.48       21.69      3.12 o 
 -14   2   7       51.79       53.85      5.04 o 
 -13   2   7        2.23        3.03      1.57 o 
 -12   2   7       63.75       62.82      3.54 o 
 -11   2   7       95.77       90.81      4.28 o 
 -10   2   7       40.39       36.94      2.75 o 
  -9   2   7      445.29      410.14      8.84 o 
  -8   2   7        2.26        0.73      1.26 o 
  -7   2   7        2.38        2.01      1.06 o 
  -6   2   7       49.14       43.80      2.87 o 
  -5   2   7       70.16       58.11      3.75 o 
  -4   2   7        2.70        2.27      1.18 o 
  -3   2   7      203.82      172.45      6.13 o 
  -2   2   7      100.84       82.58      4.34 o 
  -1   2   7        1.06        1.51      0.85 o 
   0   2   7       18.52       18.29      2.27 o 
   1   2   7      155.37      157.19      6.21 o 
   2   2   7       28.65       22.31      2.50 o 
   3   2   7       19.35       19.67      1.97 o 
   4   2   7       30.89       22.39      2.14 o 
   5   2   7        0.90        1.19      0.80 o 
   6   2   7        2.71        1.67      0.84 o 
   7   2   7       16.66       14.73      1.53 o 
   8   2   7       13.71       12.03      1.96 o 
   9   2   7       12.50       16.09      1.96 o 
  10   2   7        1.17        1.00      0.72 o 
 -15   3   7        0.33        0.06      0.71 o 
 -14   3   7        1.58        2.34      1.04 o 
 -13   3   7       29.79       30.66      2.66 o 
 -12   3   7       54.59       49.57      2.98 o 
 -11   3   7        9.35       11.06      1.86 o 
 -10   3   7       24.47       24.81      2.66 o 
  -9   3   7       30.15       27.76      2.42 o 
  -8   3   7       92.00       86.69      4.12 o 
  -7   3   7      174.08      165.64      5.62 o 
  -6   3   7        2.47        2.81      1.05 o 
  -5   3   7        6.09        6.27      1.27 o 
  -4   3   7       55.03       53.71      3.70 o 
  -3   3   7        0.42        0.48      1.37 o 
  -2   3   7        9.00        4.10      1.42 o 
  -1   3   7      141.11      139.24      4.97 o 
   0   3   7       20.44       18.68      1.93 o 
   1   3   7       20.25       17.74      1.93 o 
   2   3   7       11.05        9.50      1.68 o 
   3   3   7        0.50        1.80      0.97 o 
   4   3   7       83.20       77.44      3.64 o 
   5   3   7        0.06        0.32      0.77 o 
   6   3   7       26.95       22.26      2.16 o 
   7   3   7       12.62        9.07      1.39 o 
   8   3   7        0.06        0.70      0.70 o 
   9   3   7       25.38       36.77      3.30 o 
 -14   4   7        2.63        1.83      0.80 o 
 -13   4   7        2.15        0.17      0.76 o 
 -12   4   7        7.20        5.79      1.08 o 
 -11   4   7       16.41       17.02      1.74 o 
 -10   4   7       15.38       16.06      2.04 o 
  -9   4   7       38.55       30.41      2.75 o 
  -8   4   7       13.10       13.32      1.73 o 
  -7   4   7       99.31       90.57      4.10 o 
  -6   4   7       19.22       19.25      2.02 o 
  -5   4   7       20.20       18.14      1.93 o 
  -4   4   7      137.39      142.48      5.12 o 
  -3   4   7        0.03       -0.80      0.96 o 
  -2   4   7        0.72        0.82      1.32 o 
  -1   4   7        2.62        1.64      0.86 o 
   0   4   7       27.26       29.78      2.82 o 
   1   4   7       24.01       26.98      2.68 o 
   2   4   7       19.99       18.37      2.07 o 
   3   4   7        6.18        3.62      1.25 o 
   4   4   7        1.17        1.27      0.96 o 
   5   4   7       11.23       10.42      1.48 o 
   6   4   7       10.14       10.93      1.41 o 
   7   4   7        0.00       -0.30      0.59 o 
 -11   5   7        1.36       -0.19      0.60 o 
 -10   5   7        1.69        0.64      0.68 o 
  -9   5   7        9.68        8.62      1.67 o 
  -8   5   7       17.15       14.43      2.18 o 
  -7   5   7       10.42       10.26      1.87 o 
  -6   5   7        1.50        0.79      1.07 o 
  -5   5   7        0.76        1.67      0.94 o 
  -4   5   7       13.70       14.24      1.87 o 
  -3   5   7       12.16       13.02      1.79 o 
  -2   5   7       10.80       11.42      1.60 o 
  -1   5   7       40.61       46.92      3.77 o 
   0   5   7        1.94        1.37      1.03 o 
   1   5   7       11.48        9.55      1.78 o 
   2   5   7        9.79       12.48      2.39 o 
   3   5   7       11.09       15.55      1.90 o 
   4   5   7        9.06       12.59      1.66 o 
  -6   6   7        0.31       -1.13      1.13 o 
  -5   6   7        5.21        4.68      1.56 o 
  -4   6   7       19.68       19.36      4.46 o 
  -3   6   7       19.68       20.40      3.52 o 
  -2   6   7       13.56       11.91      3.73 o 
  -1   6   7       26.82       26.06      6.26 o 
 -16   0   8       35.02       35.30      5.03 o 
 -15   0   8      139.09      160.75     11.16 o 
 -14   0   8        0.54        0.79      2.27 o 
 -13   0   8       56.83       59.04      5.36 o 
 -12   0   8      336.00      316.32     16.55 o 
 -11   0   8        0.01        0.33      1.73 o 
 -10   0   8       13.24       13.68      3.87 o 
  -9   0   8       10.70        9.48      3.23 o 
  -8   0   8       17.56       17.42      4.02 o 
  -7   0   8       61.96       56.76      6.81 o 
  -6   0   8      149.01      135.99     10.21 o 
  -5   0   8      284.30      246.26     13.50 o 
  -4   0   8      121.07      110.97      9.20 o 
  -3   0   8       12.76       10.19      2.91 o 
  -2   0   8        4.77        3.46      2.55 o 
  -1   0   8        0.86        0.73      1.08 o 
   0   0   8        7.13        4.69      1.55 o 
   1   0   8     1364.17     1310.82     21.54 o 
   2   0   8      161.14      158.09      7.55 o 
   3   0   8       42.77       46.02      4.11 o 
   4   0   8      116.16      125.69      6.49 o 
   5   0   8        3.18        0.86      1.91 o 
   6   0   8       26.68       26.39      4.21 o 
   7   0   8       24.94       33.55      4.28 o 
   8   0   8       34.86       44.25      4.17 o 
 -16   1   8        0.10       -2.10      2.10 o 
 -15   1   8       30.26       26.74      6.52 o 
 -14   1   8        6.61        5.21      1.87 o 
 -13   1   8       27.73       30.65      2.81 o 
 -12   1   8      193.30      194.10      6.16 o 
 -11   1   8       89.26       87.74      4.96 o 
 -10   1   8       40.39       39.86      3.39 o 
  -9   1   8        6.61        5.79      1.23 o 
  -8   1   8       15.97       15.25      1.83 o 
  -7   1   8      151.52      141.50      5.85 o 
  -6   1   8       20.45       18.63      1.96 o 
  -5   1   8        1.48        2.20      1.16 o 
  -4   1   8        0.46       -0.87      0.93 o 
  -3   1   8       25.56       22.74      2.40 o 
  -2   1   8       74.79       65.35      3.96 o 
  -1   1   8      177.10      170.74      6.37 o 
   0   1   8      138.55      129.24      5.60 o 
   1   1   8      331.89      326.29      8.88 o 
   2   1   8        0.01        0.27      1.46 o 
   3   1   8      149.06      151.44      6.00 o 
   4   1   8        2.40        2.45      1.23 o 
   5   1   8       16.03       13.94      1.85 o 
   6   1   8       10.91        8.77      1.83 o 
   7   1   8       18.81       16.46      2.12 o 
   8   1   8       28.58       31.96      2.42 o 
 -15   2   8       19.36       16.77      3.47 o 
 -14   2   8        0.04       -1.02      1.40 o 
 -13   2   8       39.14       38.35      3.65 o 
 -12   2   8      293.18      261.35      7.93 o 
 -11   2   8        2.34        2.51      3.14 o 
 -10   2   8        0.16        0.67      1.14 o 
  -9   2   8       21.70       18.99      2.33 o 
  -8   2   8        3.31        3.13      1.29 o 
  -7   2   8        0.02        1.42      1.01 o 
  -6   2   8        8.31        6.28      1.33 o 
  -5   2   8        6.85        6.53      1.33 o 
  -4   2   8       21.20       16.29      2.37 o 
  -3   2   8        6.35        5.78      1.48 o 
  -2   2   8       48.83       42.33      4.06 o 
  -1   2   8        5.45        5.38      1.94 o 
   0   2   8       13.69       13.45      2.14 o 
   1   2   8      220.11      221.88      7.41 o 
   2   2   8       58.97       59.51      3.87 o 
   3   2   8       11.56       13.39      1.95 o 
   4   2   8        0.49        0.73      0.90 o 
   5   2   8        1.26        1.07      1.24 o 
   6   2   8        7.12       10.66      1.87 o 
   7   2   8        0.57       -0.28      0.91 o 
   8   2   8       18.78       31.87      2.45 o 
 -14   3   8       27.53       19.58      4.87 o 
 -13   3   8        2.98        1.56      1.36 o 
 -12   3   8       68.96       64.35      3.53 o 
 -11   3   8       59.20       58.26      3.61 o 
 -10   3   8       40.99       35.92      3.60 o 
  -9   3   8        8.96       10.50      1.77 o 
  -8   3   8        8.00        6.39      1.46 o 
  -7   3   8      163.16      167.88      5.46 o 
  -6   3   8      131.25      125.49      4.26 o 
  -5   3   8      147.31      143.71      4.55 o 
  -4   3   8       52.13       56.99      2.88 o 
  -3   3   8        4.95        3.76      0.96 o 
  -2   3   8        2.92        3.81      0.95 o 
  -1   3   8       25.43       22.53      2.32 o 
   0   3   8       30.61       29.75      2.61 o 
   1   3   8        9.24        9.14      1.52 o 
   2   3   8        1.20        1.44      0.82 o 
   3   3   8        2.14        2.27      0.91 o 
   4   3   8        9.03       11.04      1.32 o 
   5   3   8        0.64        1.48      0.69 o 
   6   3   8        0.11       -0.38      0.84 o 
   7   3   8        2.93        3.00      1.13 o 
 -12   4   8       69.13       83.45      5.67 o 
 -11   4   8       48.46       52.56      2.44 o 
 -10   4   8       67.34       68.87      2.99 o 
  -9   4   8        2.14        2.91      1.06 o 
  -8   4   8       11.13       10.64      1.63 o 
  -7   4   8       52.59       58.64      3.08 o 
  -6   4   8        0.90        1.09      0.83 o 
  -5   4   8       25.20       26.35      2.14 o 
  -4   4   8       63.09       63.27      3.24 o 
  -3   4   8       29.11       28.95      2.24 o 
  -2   4   8       23.42       24.51      2.06 o 
  -1   4   8       22.75       27.03      2.13 o 
   0   4   8        8.47        8.90      1.51 o 
   1   4   8        0.82        0.09      0.68 o 
   2   4   8        1.84        1.61      0.74 o 
   3   4   8       13.16       12.76      1.24 o 
   4   4   8       18.98       18.32      1.34 o 
   5   4   8        1.01        0.41      1.10 o 
  -9   5   8        0.06        0.84      1.13 o 
  -8   5   8        6.56        6.77      1.27 o 
  -7   5   8        0.74        0.60      0.71 o 
  -6   5   8       27.09       31.70      2.12 o 
  -5   5   8       21.18       19.53      1.37 o 
  -4   5   8        1.76        1.31      0.59 o 
  -3   5   8        0.64        1.35      0.75 o 
  -2   5   8        7.09        8.73      1.17 o 
  -1   5   8        0.77        1.09      0.93 o 
   0   5   8        1.16        1.67      0.91 o 
   1   5   8       23.95       32.88      3.34 o 
 -14   1   9        6.29        6.76      1.66 o 
 -13   1   9       16.78       15.85      6.19 o 
 -12   1   9        2.01        1.94      0.90 o 
 -11   1   9        5.62        5.47      1.21 o 
 -10   1   9        9.73        8.48      1.68 o 
  -9   1   9        6.26        5.98      1.50 o 
  -8   1   9       37.58       39.60      3.33 o 
  -7   1   9        0.31        1.35      0.85 o 
  -6   1   9       21.12       18.64      1.94 o 
  -5   1   9       48.37       51.90      3.14 o 
  -4   1   9        0.26        0.86      1.00 o 
  -3   1   9        4.27        4.58      1.39 o 
  -2   1   9       45.27       43.59      4.05 o 
  -1   1   9       15.44       16.65      2.11 o 
   0   1   9        6.99        5.75      1.38 o 
   1   1   9       62.25       69.67      3.97 o 
   2   1   9       16.44       16.49      2.34 o 
   3   1   9       61.30       69.28      3.66 o 
   4   1   9        9.65        8.91      1.76 o 
   5   1   9       11.12       14.36      1.89 o 
   6   1   9        0.12        0.81      0.78 o 
 -14   2   9        0.03        0.48      0.87 o 
 -13   2   9       12.31       10.15      2.25 o 
 -12   2   9       26.33       23.19      2.21 o 
 -11   2   9        1.58        2.24      0.96 o 
 -10   2   9        6.40        3.45      2.83 o 
  -9   2   9       71.63       74.81      4.27 o 
  -8   2   9      127.15      126.76      6.60 o 
  -7   2   9       32.19       33.25      2.93 o 
  -6   2   9        5.01        6.36      1.59 o 
  -5   2   9        0.00        1.48      1.05 o 
  -4   2   9       33.49       34.27      3.01 o 
  -3   2   9        7.77        6.89      1.45 o 
  -2   2   9       77.93       88.95      4.63 o 
  -1   2   9        0.04        0.81      0.97 o 
   0   2   9       79.73       81.37      5.24 o 
   1   2   9        0.02        1.17      1.33 o 
   2   2   9        9.99       12.77      2.22 o 
   3   2   9       52.33       51.27      3.77 o 
   4   2   9        0.17        0.37      0.87 o 
   5   2   9        8.63        9.65      1.48 o 
 -13   3   9       30.40       27.01      3.23 o 
 -12   3   9       16.28       12.79      1.80 o 
 -11   3   9        2.23        3.70      1.36 o 
 -10   3   9      109.87      114.17      5.32 o 
  -9   3   9       12.28       12.73      2.09 o 
  -8   3   9       77.64       83.53      4.09 o 
  -7   3   9       11.66       10.00      1.43 o 
  -6   3   9       25.90       24.06      2.07 o 
  -5   3   9        5.25        6.30      1.24 o 
  -4   3   9        7.87        6.21      1.22 o 
  -3   3   9        0.01       -0.88      0.88 o 
  -2   3   9       55.08       61.05      3.15 o 
  -1   3   9       30.35       32.30      2.64 o 
   0   3   9        5.80        6.11      1.24 o 
   1   3   9       30.73       34.25      2.43 o 
   2   3   9        7.11        7.89      1.10 o 
   3   3   9       41.72       49.65      2.24 o 
   4   3   9       18.21       22.54      1.61 o 
 -10   4   9        8.76        8.74      1.70 o 
  -9   4   9        2.29        1.76      0.77 o 
  -8   4   9        0.96        2.36      1.46 o 
  -7   4   9       47.32       55.07      3.60 o 
  -6   4   9        2.39        3.12      1.00 o 
  -5   4   9       14.93       14.00      1.63 o 
  -4   4   9        0.97        0.89      0.74 o 
  -3   4   9        0.07       -0.67      0.73 o 
  -2   4   9        5.63        7.13      1.22 o 
  -1   4   9        0.18        0.04      0.75 o 
   0   4   9        0.42       -0.38      0.70 o 
   1   4   9        0.12        0.22      0.56 o 
 -12   0  10        9.58        8.65      2.46 o 
 -11   0  10       38.84       43.99      5.24 o 
 -10   0  10        1.88        3.51      2.41 o 
  -9   0  10       32.84       38.18      5.14 o 
  -8   0  10      311.18      351.29     15.41 o 
  -7   0  10        0.07        0.03      2.06 o 
  -6   0  10       30.10       28.68      4.60 o 
  -5   0  10       57.44       48.61      5.92 o 
  -4   0  10       83.48       90.28      7.86 o 
  -3   0  10        5.19        4.19      2.12 o 
  -2   0  10      150.89      190.32     11.15 o 
  -1   0  10      143.20      167.19     10.10 o 
   0   0  10        0.14       -0.34      1.50 o 
   1   0  10        0.06        0.51      1.64 o 
   2   0  10        0.01        1.91      1.58 o 
   3   0  10       13.86       17.81      2.68 o 
 -12   1  10        9.93        8.80      6.36 o 
 -11   1  10        6.75        8.38      1.69 o 
 -10   1  10        7.25        7.34      1.75 o 
  -9   1  10        4.15        5.42      1.80 o 
  -8   1  10        1.57        1.86      1.00 o 
  -7   1  10       85.56       93.87      4.45 o 
  -6   1  10       77.87       82.84      4.20 o 
  -5   1  10        9.20        8.22      1.48 o 
  -4   1  10        0.37       -0.06      0.86 o 
  -3   1  10       92.95      113.30      4.12 o 
  -2   1  10       25.61       28.83      2.13 o 
  -1   1  10       12.64       14.22      1.79 o 
   0   1  10      187.05      227.39      7.93 o 
   1   1  10       10.25        8.40      1.75 o 
   2   1  10        2.25        2.18      1.53 o 
   3   1  10        3.13        7.53      2.12 o 
 -11   2  10       15.92       17.44      1.60 o 
 -10   2  10       13.16       14.69      1.67 o 
  -9   2  10        4.13        4.41      1.33 o 
  -8   2  10      101.11      118.36      5.83 o 
  -7   2  10        4.17        3.14      1.04 o 
  -6   2  10        0.24       -0.54      0.91 o 
  -5   2  10       25.41       25.07      2.35 o 
  -4   2  10       23.46       24.17      2.22 o 
  -3   2  10        6.61        7.10      1.37 o 
  -2   2  10       32.80       41.78      2.90 o 
  -1   2  10       41.78       50.42      3.03 o 
   0   2  10      109.83      144.07      5.92 o 
   1   2  10        7.72        9.03      1.63 o 
   2   2  10        0.06       -0.10      0.73 o 
  -9   3  10        5.25        6.57      1.90 o 
  -8   3  10       40.65       48.85      4.76 o 
  -7   3  10        2.17        3.30      1.25 o 
  -6   3  10        0.82        1.33      0.76 o 
  -5   3  10        0.82        1.17      0.65 o 
  -4   3  10        1.38        1.85      0.68 o 
  -3   3  10        3.95        6.13      0.97 o 
  -2   3  10        8.11        8.86      1.07 o 
  -1   3  10        3.70        3.78      1.29 o 
   0   3  10        0.20        0.00      0.74 o 
  -9   1  11        2.01        0.78      1.10 o 
  -8   1  11        0.02       -0.86      1.21 o 
  -7   1  11        1.23        1.04      1.42 o 
  -6   1  11        4.98        5.15      2.02 o 
  -5   1  11        1.32       -1.76      1.76 o 
  -4   1  11        0.27       -1.64      1.64 o 
  -3   1  11       18.77       26.68      3.49 o 
  -2   1  11        4.80        2.57      1.41 o 
                                                 
